# Supplementary material for: {μ-1,3-Bis[(3,5-dimethyl­pyrazol-1-yl)meth­yl]benzene-κ2 N 2:N 2′}di-μ-chlorido-bis­[chloridopalladium(II)] toluene solvate
Source: Acta Crystallogr Sect E Struct Rep Online. 2009 Mar 25;65(Pt 4):m446. doi: 10.1107/S1600536809010629 (PMC2969090; doi:10.1107/S1600536809010629)
Supplement: Supplementary file 1 [file e-65-0m446-sup1.cif]

##############################################################################
###                                                                        ###
###        Electronic paper (Acta Crystallographica Section E)             ###
###                                                                        ###
##############################################################################
#                                                                            #
# This CIF contains the data in a paper accepted for publication in Acta     #
# Crystallographica Section E. It conforms to the requirements of Notes      #
# for Authors for Section E, and has been peer reviewed under the auspices   #
# of the IUCr Commission on Journals.                                        #
#                                                                            #
# Full details of the Crystallographic Information File format               #
# are given in the paper "The Crystallographic Information File (CIF):       #
# a New Standard Archive File for Crystallography" by S. R. Hall, F. H.      #
# Allen and I. D. Brown [Acta Cryst. (1991), A47, 655-685].                  #
#                                                                            #
# The current version of the core CIF dictionary is obtainable from          #
# ftp://ftp.iucr.org/pub/cif_core.dic. The current version number is 2.4.    #
#                                                                            #
# Software is freely available for graphical display of the structure(s) in  #
# this CIF.  For information consult the CIF home page http://www.iucr.org/  #
# cif/home.html                                                              #
#                                                                            #
# This file may be used for bona fide research purposes within the           #
# scientific community so long as proper attribution is given to the journal # 
# article from which it was obtained.                                        #
#                                                                            #
##############################################################################
                                             
data_global
_audit_creation_method     'form.cif (version 2.0)'
_journal_data_validation_number     ?
_journal_date_recd_electronic     2009-03-17
_journal_date_accepted     2009-03-23
_journal_name_full     'Acta Crystallographica, Section E'
_journal_year     2009
_journal_volume     65
_journal_issue      4
_journal_page_first     m446
_journal_page_last     m446
_journal_paper_category     QM
_journal_coeditor_code     HY2189
_publ_contact_author_name     'Bernard Omondi'
_publ_contact_author_address
;
Department of Chemistry
University of Johannesburg
PO Box 524
Auckland Park, 2006
Johannesburg
South Africa
;
_publ_contact_author_email     bernardowaga@gmail.com
_publ_contact_author_fax     '27(11)7176749'
_publ_contact_author_phone     '27(11)5592838'
_publ_section_title
;\
{\m-1,3-Bis[(3,5-dimethylpyrazol-1-yl)methyl]benzene-\k^2^<i>N</i>^2^:\
<i>N</i>^2^'}di-\m-chlorido-bis[chloridopalladium(II)] toluene solvate
;
loop_
    _publ_author_name
    _publ_author_address
    'Omondi, Bernard'
;
Department of Chemistry
University of Johannesburg
PO Box 524
Auckland Park, 2006 Johannesburg
South Africa
;
    'Budhai, Asheena'
;
Department of Chemistry
University of Johannesburg
PO Box 524
Auckland Park, 2006 Johannesburg
South Africa
;
    'Darkwa, James'
;
Department of Chemistry
University of Johannesburg
PO Box 524
Auckland Park, 2006 Johannesburg
South Africa
;
data_I
_chemical_name_systematic
;
{\m-1,3-Bis[(3,5-dimethylpyrazol-1-yl)methyl]benzene-\k^2^N^2^:N^2'^}di-\m-
chlorido-bis[chloridopalladium(II)] toluene solvate
;
_chemical_name_common     ?
_chemical_formula_moiety     'C18 H22 Cl4 N4 Pd2, C7 H8'
_chemical_formula_sum     'C25 H30 Cl4 N4 Pd2'
_chemical_formula_structural     ?
_chemical_formula_analytical     ?
_chemical_formula_iupac     '[Pd2 Cl4 (C18 H22 N4)], C7 H8'
_chemical_formula_weight     741.13
_chemical_melting_point     ?
_symmetry_cell_setting     Monoclinic
_symmetry_space_group_name_H-M     'P 21/n'
_symmetry_space_group_name_Hall     '-P 2yn'
loop_
    _symmetry_equiv_pos_as_xyz
    'x, y, z'
    '-x+1/2, y+1/2, -z+1/2'
    '-x, -y, -z'
    'x-1/2, -y-1/2, z-1/2'
_cell_length_a     10.4572(10)
_cell_length_b     25.376(2)
_cell_length_c     12.0782(12)
_cell_angle_alpha     90.00
_cell_angle_beta     112.395(4)
_cell_angle_gamma     90.00
_cell_volume     2963.4(5)
_cell_formula_units_Z     4
_cell_measurement_reflns_used     22587
_cell_measurement_theta_min     1.99
_cell_measurement_theta_max     28.00
_cell_measurement_temperature     298(2)
_exptl_crystal_description     Needle
_exptl_crystal_colour     Brown
_exptl_crystal_size_max     0.50
_exptl_crystal_size_mid     0.12
_exptl_crystal_size_min     0.06
_exptl_crystal_size_rad     ?
_exptl_crystal_density_diffrn     1.661
_exptl_crystal_density_meas     ?
_exptl_crystal_density_method     'not measured'
_exptl_crystal_F_000     1472
_exptl_absorpt_coefficient_mu     1.595
_exptl_absorpt_correction_type     multi-scan
_exptl_absorpt_process_details     '(SADABS; Bruker, 2001)'
_exptl_absorpt_correction_T_min     0.5027
_exptl_absorpt_correction_T_max     0.9104
_diffrn_ambient_temperature     298(2)
_diffrn_radiation_type     MoK\a
_diffrn_radiation_wavelength     0.71073
_diffrn_radiation_source     'fine-focus sealed tube'
_diffrn_radiation_monochromator     graphite
_diffrn_measurement_device_type     'Bruker SMART APEX CCD'
_diffrn_measurement_method     '\f and \w'
_diffrn_detector_area_resol_mean     ?
_diffrn_reflns_number     22587
_diffrn_reflns_av_R_equivalents     0.0447
_diffrn_reflns_av_sigmaI/netI     0.0528
_diffrn_reflns_theta_min     1.99
_diffrn_reflns_theta_max     28.00
_diffrn_reflns_theta_full     28.00
_diffrn_measured_fraction_theta_max     1.000
_diffrn_measured_fraction_theta_full     1.000
_diffrn_reflns_limit_h_min     -13
_diffrn_reflns_limit_h_max     13
_diffrn_reflns_limit_k_min     -24
_diffrn_reflns_limit_k_max     33
_diffrn_reflns_limit_l_min     -10
_diffrn_reflns_limit_l_max     15
_diffrn_reflns_reduction_process     ?
_diffrn_standards_number     0
_diffrn_standards_interval_count     ?
_diffrn_standards_interval_time     ?
_diffrn_standards_decay_%     ?
loop_
    _diffrn_standard_refln_index_h
    _diffrn_standard_refln_index_k
    _diffrn_standard_refln_index_l
    ? ? ?
_reflns_number_total     7158
_reflns_number_gt     4777
_reflns_threshold_expression     >2\s(I)
_refine_ls_structure_factor_coef     Fsqd
_refine_ls_matrix_type     full
_refine_ls_R_factor_all     0.0791
_refine_ls_R_factor_gt     0.0420
_refine_ls_wR_factor_all     0.0870
_refine_ls_wR_factor_ref     0.0979
_refine_ls_goodness_of_fit_all     ?
_refine_ls_goodness_of_fit_ref     1.020
_refine_ls_restrained_S_all     1.022
_refine_ls_restrained_S_obs     ?
_refine_ls_number_reflns     7158
_refine_ls_number_parameters     321
_refine_ls_number_restraints     10
_refine_ls_number_constraints     ?
_refine_ls_hydrogen_treatment     constr
_refine_ls_weighting_scheme     calc
_refine_ls_weighting_details
         'calc w=1/[\s^2^(Fo^2^)+(0.0445P)^2^+1.0406P] where P=(Fo^2^+2Fc^2^)/3'
_refine_ls_shift/su_max     0.012
_refine_ls_shift/su_mean     0.001
_refine_diff_density_max     0.525
_refine_diff_density_min     -0.575
_refine_ls_extinction_method     none
_refine_ls_extinction_coef     ?
_refine_ls_abs_structure_details     ?
_refine_ls_abs_structure_Flack     ?
_refine_ls_abs_structure_Rogers     ?
loop_
    _atom_type_symbol
    _atom_type_description
    _atom_type_scat_dispersion_real
    _atom_type_scat_dispersion_imag
    _atom_type_scat_source
    'C' 'C' 0.0033 0.0016
                         'International Tables Vol C Tables 4.2.6.8 and 6.1.1.4'
    'H' 'H' 0.0000 0.0000
                         'International Tables Vol C Tables 4.2.6.8 and 6.1.1.4'
    'N' 'N' 0.0061 0.0033
                         'International Tables Vol C Tables 4.2.6.8 and 6.1.1.4'
    'Cl' 'Cl' 0.1484 0.1585
                         'International Tables Vol C Tables 4.2.6.8 and 6.1.1.4'
    'Pd' 'Pd' -0.9988 1.0072
                         'International Tables Vol C Tables 4.2.6.8 and 6.1.1.4'
_computing_data_collection     'SMART (Bruker, 2007)'
_computing_cell_refinement     'SAINT (Bruker, 2007)'
_computing_data_reduction     'SAINT (Bruker, 2007)'
_computing_structure_solution     'SHELXS97 (Sheldrick, 2008)'
_computing_structure_refinement     'SHELXL97 (Sheldrick, 2008)'
_computing_molecular_graphics
                      'ORTEP-3 (Farrugia, 1997) and DIAMOND (Brandenburg, 1999)'
_computing_publication_material     'WinGX (Farrugia, 1999)'
loop_
    _atom_site_type_symbol
    _atom_site_label
    _atom_site_fract_x
    _atom_site_fract_y
    _atom_site_fract_z
    _atom_site_U_iso_or_equiv
    _atom_site_adp_type
    _atom_site_calc_flag
    _atom_site_refinement_flags
    _atom_site_occupancy
    _atom_site_disorder_assembly
    _atom_site_disorder_group
    C C1 0.1871(7) 0.8038(2) 0.2496(6) 0.099(2) Uani d . 1 . .
    H H1A 0.1059 0.8010 0.1775 0.149 Uiso calc R 1 . .
    H H1B 0.1931 0.7738 0.2996 0.149 Uiso calc R 1 . .
    H H1C 0.2676 0.8052 0.2297 0.149 Uiso calc R 1 . .
    C C2 0.1790(5) 0.85270(18) 0.3147(5) 0.0595(13) Uani d . 1 . .
    C C3 0.1918(5) 0.8599(2) 0.4306(5) 0.0695(14) Uani d U 1 . .
    H H3 0.2075 0.8337 0.4882 0.083 Uiso calc R 1 . .
    C C4 0.1771(4) 0.9140(2) 0.4470(4) 0.0571(11) Uani d U 1 . .
    C C5 0.1804(7) 0.9431(2) 0.5530(5) 0.0889(18) Uani d U 1 . .
    H H5A 0.1983 0.9797 0.5444 0.133 Uiso calc R 1 . .
    H H5B 0.2522 0.9291 0.6231 0.133 Uiso calc R 1 . .
    H H5C 0.0928 0.9396 0.5609 0.133 Uiso calc R 1 . .
    C C6 0.1524(4) 0.91608(18) 0.1445(4) 0.0514(11) Uani d . 1 . .
    H H6A 0.0709 0.9376 0.1051 0.062 Uiso calc R 1 . .
    H H6B 0.1445 0.8848 0.0963 0.062 Uiso calc R 1 . .
    C C7 0.2807(4) 0.94690(18) 0.1525(4) 0.0471(11) Uani d . 1 . .
    C C8 0.4127(5) 0.9274(2) 0.2212(5) 0.0604(13) Uani d . 1 . .
    H H8 0.4225 0.8955 0.2615 0.073 Uiso calc R 1 . .
    C C9 0.5274(5) 0.9558(2) 0.2283(5) 0.0695(15) Uani d . 1 . .
    H H9 0.6151 0.9428 0.2727 0.083 Uiso calc R 1 . .
    C C10 0.5141(4) 1.0033(2) 0.1707(5) 0.0576(13) Uani d . 1 . .
    H H10 0.5928 1.0220 0.1764 0.069 Uiso calc R 1 . .
    C C11 0.3838(4) 1.02362(17) 0.1036(4) 0.0450(10) Uani d . 1 . .
    C C12 0.2680(4) 0.99412(17) 0.0948(4) 0.0433(10) Uani d . 1 . .
    H H12 0.1803 1.0068 0.0488 0.052 Uiso calc R 1 . .
    C C13 0.3681(4) 1.07703(17) 0.0446(4) 0.0494(11) Uani d . 1 . .
    H H13A 0.4033 1.0755 -0.0189 0.059 Uiso calc R 1 . .
    H H13B 0.2709 1.0862 0.0090 0.059 Uiso calc R 1 . .
    C C14 0.6392(5) 1.1343(2) 0.0648(5) 0.0722(15) Uani d . 1 . .
    H H14A 0.6685 1.0983 0.0691 0.108 Uiso calc R 1 . .
    H H14B 0.7187 1.1570 0.0893 0.108 Uiso calc R 1 . .
    H H14C 0.5796 1.1426 -0.0160 0.108 Uiso calc R 1 . .
    C C15 0.5632(4) 1.14228(18) 0.1452(4) 0.0493(11) Uani d . 1 . .
    C C16 0.5951(4) 1.17376(19) 0.2460(4) 0.0579(13) Uani d . 1 . .
    H H16 0.6714 1.1958 0.2780 0.070 Uiso calc R 1 . .
    C C17 0.4926(4) 1.16631(17) 0.2904(4) 0.0501(11) Uani d . 1 . .
    C C18 0.4749(5) 1.1888(2) 0.3991(5) 0.0672(14) Uani d . 1 . .
    H H18A 0.3803 1.1991 0.3784 0.101 Uiso calc R 1 . .
    H H18B 0.5339 1.2189 0.4271 0.101 Uiso calc R 1 . .
    H H18C 0.4993 1.1626 0.4611 0.101 Uiso calc R 1 . .
    N N1 0.1581(3) 0.90068(14) 0.2629(3) 0.0473(9) Uani d . 1 . .
    N N2 0.1594(3) 0.93824(14) 0.3438(3) 0.0446(8) Uani d . 1 . .
    N N3 0.4434(3) 1.11796(13) 0.1316(3) 0.0453(8) Uani d . 1 . .
    N N4 0.3997(3) 1.13181(13) 0.2198(3) 0.0435(8) Uani d . 1 . .
    Cl Cl1 -0.12855(10) 0.97616(5) 0.21818(11) 0.0614(3) Uani d . 1 . .
    Cl Cl2 0.11537(12) 1.17589(5) 0.07665(12) 0.0656(3) Uani d . 1 . .
    Cl Cl3 0.30569(10) 1.05135(4) 0.37297(10) 0.0524(3) Uani d U 1 . .
    Cl Cl4 0.00312(10) 1.09512(5) 0.23267(12) 0.0601(3) Uani d . 1 . .
    Pd Pd1 0.08672(3) 1.011252(13) 0.29434(3) 0.04228(10) Uani d U 1 . .
    Pd Pd2 0.21405(3) 1.114894(13) 0.22275(3) 0.04230(10) Uani d . 1 . .
    C C19 0.2046(12) 0.1522(5) 0.5868(12) 0.230(7) Uani d D 1 . .
    H H19A 0.1707 0.1732 0.5154 0.345 Uiso calc R 1 . .
    H H19B 0.1281 0.1360 0.5992 0.345 Uiso calc R 1 . .
    H H19C 0.2650 0.1253 0.5785 0.345 Uiso calc R 1 . .
    C C20 0.2793(10) 0.1850(4) 0.6875(11) 0.136(3) Uani d DU 1 . .
    C C21 0.3754(11) 0.2193(4) 0.6843(11) 0.147(4) Uani d U 1 . .
    H H21 0.3940 0.2233 0.6154 0.177 Uiso calc R 1 . .
    C C22 0.4488(12) 0.2496(5) 0.7898(14) 0.165(5) Uani d U 1 . .
    H H22 0.5158 0.2736 0.7892 0.198 Uiso calc R 1 . .
    C C23 0.4229(9) 0.2439(4) 0.8855(11) 0.149(4) Uani d U 1 . .
    H H23 0.4704 0.2636 0.9538 0.179 Uiso calc R 1 . .
    C C24 0.3204(9) 0.2070(4) 0.8840(9) 0.126(3) Uani d U 1 . .
    H H24 0.3032 0.2030 0.9536 0.151 Uiso calc R 1 . .
    C C25 0.2452(9) 0.1769(3) 0.7868(10) 0.129(3) Uani d U 1 . .
    H H25 0.1775 0.1533 0.7872 0.155 Uiso calc R 1 . .
loop_
    _atom_site_aniso_label
    _atom_site_aniso_U_11
    _atom_site_aniso_U_22
    _atom_site_aniso_U_33
    _atom_site_aniso_U_12
    _atom_site_aniso_U_13
    _atom_site_aniso_U_23
    C1 0.134(6) 0.049(4) 0.098(5) 0.006(3) 0.026(4) -0.002(3)
    C2 0.060(3) 0.039(3) 0.067(4) 0.002(2) 0.011(2) 0.008(3)
    C3 0.068(3) 0.058(2) 0.067(4) 0.004(2) 0.009(3) 0.022(3)
    C4 0.054(2) 0.063(2) 0.046(2) 0.003(2) 0.010(2) 0.012(2)
    C5 0.120(5) 0.093(5) 0.054(3) 0.018(4) 0.033(3) 0.010(3)
    C6 0.055(2) 0.049(3) 0.045(3) 0.0004(19) 0.013(2) -0.007(2)
    C7 0.046(2) 0.049(3) 0.041(2) 0.0039(18) 0.0108(18) -0.011(2)
    C8 0.060(3) 0.052(3) 0.065(3) 0.009(2) 0.019(2) 0.004(3)
    C9 0.047(2) 0.074(4) 0.081(4) 0.016(2) 0.016(2) 0.013(3)
    C10 0.044(2) 0.060(3) 0.065(3) 0.003(2) 0.016(2) -0.002(3)
    C11 0.045(2) 0.049(3) 0.039(2) 0.0046(18) 0.0148(17) -0.006(2)
    C12 0.0423(19) 0.048(3) 0.033(2) 0.0029(17) 0.0066(16) -0.006(2)
    C13 0.047(2) 0.055(3) 0.046(3) -0.0024(19) 0.0171(19) -0.006(2)
    C14 0.055(3) 0.091(4) 0.076(4) 0.001(3) 0.031(3) 0.012(3)
    C15 0.041(2) 0.054(3) 0.048(3) 0.0002(19) 0.0114(18) 0.008(2)
    C16 0.045(2) 0.051(3) 0.065(3) -0.0112(19) 0.006(2) 0.000(3)
    C17 0.047(2) 0.041(3) 0.051(3) -0.0023(18) 0.0063(19) -0.001(2)
    C18 0.077(3) 0.052(3) 0.059(3) -0.009(2) 0.011(3) -0.015(3)
    N1 0.0525(19) 0.038(2) 0.047(2) -0.0025(15) 0.0139(16) -0.0023(18)
    N2 0.0427(17) 0.047(2) 0.040(2) -0.0013(15) 0.0111(15) 0.0000(18)
    N3 0.0402(16) 0.043(2) 0.047(2) -0.0019(14) 0.0114(15) 0.0005(17)
    N4 0.0421(16) 0.041(2) 0.046(2) -0.0030(14) 0.0150(15) -0.0042(17)
    Cl1 0.0409(5) 0.0746(9) 0.0621(8) -0.0089(5) 0.0123(5) -0.0036(6)
    Cl2 0.0581(6) 0.0569(8) 0.0727(9) 0.0068(5) 0.0148(6) 0.0169(7)
    Cl3 0.0417(5) 0.0538(7) 0.0524(7) -0.0020(4) 0.0074(4) 0.0048(5)
    Cl4 0.0436(5) 0.0561(7) 0.0845(9) 0.0107(5) 0.0286(5) 0.0119(7)
    Pd1 0.03703(15) 0.0461(2) 0.04121(19) 0.00065(13) 0.01216(13) 0.00031(16)
    Pd2 0.03750(15) 0.03964(19) 0.0467(2) 0.00144(12) 0.01255(13) -0.00171(15)
    C19 0.199(12) 0.186(12) 0.217(13) 0.093(10) -0.019(10) -0.040(11)
    C20 0.126(7) 0.115(7) 0.167(9) 0.043(5) 0.056(6) 0.040(7)
    C21 0.153(9) 0.128(9) 0.208(11) 0.062(5) 0.122(9) 0.070(7)
    C22 0.174(11) 0.131(9) 0.249(14) 0.052(7) 0.145(11) 0.050(8)
    C23 0.118(6) 0.126(7) 0.220(11) 0.052(4) 0.082(7) 0.070(8)
    C24 0.115(6) 0.116(7) 0.167(8) 0.061(4) 0.076(6) 0.075(6)
    C25 0.116(6) 0.091(6) 0.187(9) 0.054(5) 0.065(6) 0.068(6)
loop_
    _geom_bond_atom_site_label_1
    _geom_bond_atom_site_label_2
    _geom_bond_site_symmetry_2
    _geom_bond_distance
    _geom_bond_publ_flag
    C1 C2 . 1.488(8) ?
    C1 H1A . 0.9600 ?
    C1 H1B . 0.9600 ?
    C1 H1C . 0.9600 ?
    C2 N1 . 1.348(6) ?
    C2 C3 . 1.367(7) ?
    C3 C4 . 1.403(7) ?
    C3 H3 . 0.9300 ?
    C4 N2 . 1.339(6) ?
    C4 C5 . 1.468(7) ?
    C5 H5A . 0.9600 ?
    C5 H5B . 0.9600 ?
    C5 H5C . 0.9600 ?
    C6 N1 . 1.462(6) ?
    C6 C7 . 1.524(6) ?
    C6 H6A . 0.9700 ?
    C6 H6B . 0.9700 ?
    C7 C12 . 1.367(6) ?
    C7 C8 . 1.402(6) ?
    C8 C9 . 1.375(7) ?
    C8 H8 . 0.9300 ?
    C9 C10 . 1.371(7) ?
    C9 H9 . 0.9300 ?
    C10 C11 . 1.393(6) ?
    C10 H10 . 0.9300 ?
    C11 C12 . 1.393(6) ?
    C11 C13 . 1.511(6) ?
    C12 H12 . 0.9300 ?
    C13 N3 . 1.474(5) ?
    C13 H13A . 0.9700 ?
    C13 H13B . 0.9700 ?
    C14 C15 . 1.484(7) ?
    C14 H14A . 0.9600 ?
    C14 H14B . 0.9600 ?
    C14 H14C . 0.9600 ?
    C15 N3 . 1.349(5) ?
    C15 C16 . 1.387(6) ?
    C16 C17 . 1.381(7) ?
    C16 H16 . 0.9300 ?
    C17 N4 . 1.344(5) ?
    C17 C18 . 1.506(7) ?
    C18 H18A . 0.9600 ?
    C18 H18B . 0.9600 ?
    C18 H18C . 0.9600 ?
    N1 N2 . 1.361(5) ?
    N2 Pd1 . 2.005(3) y
    N3 N4 . 1.356(5) ?
    N4 Pd2 . 2.002(3) y
    Cl1 Pd1 . 2.2647(11) y
    Cl2 Pd2 . 2.2774(12) y
    Cl3 Pd2 . 2.3421(11) y
    Cl3 Pd1 . 2.3502(10) y
    Cl4 Pd2 . 2.3092(11) y
    Cl4 Pd1 . 2.3135(12) y
    Pd1 Pd2 . 3.2117(5) ?
    C19 C20 . 1.435(11) ?
    C19 H19A . 0.9600 ?
    C19 H19B . 0.9600 ?
    C19 H19C . 0.9600 ?
    C20 C21 . 1.341(13) ?
    C20 C25 . 1.391(13) ?
    C21 C22 . 1.435(15) ?
    C21 H21 . 0.9300 ?
    C22 C23 . 1.292(13) ?
    C22 H22 . 0.9300 ?
    C23 C24 . 1.418(12) ?
    C23 H23 . 0.9300 ?
    C24 C25 . 1.370(12) ?
    C24 H24 . 0.9300 ?
    C25 H25 . 0.9300 ?
loop_
    _geom_angle_atom_site_label_1
    _geom_angle_atom_site_label_2
    _geom_angle_atom_site_label_3
    _geom_angle_site_symmetry_1
    _geom_angle_site_symmetry_3
    _geom_angle
    _geom_angle_publ_flag
    C2 C1 H1A . . 109.5 ?
    C2 C1 H1B . . 109.5 ?
    H1A C1 H1B . . 109.5 ?
    C2 C1 H1C . . 109.5 ?
    H1A C1 H1C . . 109.5 ?
    H1B C1 H1C . . 109.5 ?
    N1 C2 C3 . . 106.9(4) ?
    N1 C2 C1 . . 122.6(5) ?
    C3 C2 C1 . . 130.5(5) ?
    C2 C3 C4 . . 107.6(5) ?
    C2 C3 H3 . . 126.2 ?
    C4 C3 H3 . . 126.2 ?
    N2 C4 C3 . . 107.6(5) ?
    N2 C4 C5 . . 122.0(5) ?
    C3 C4 C5 . . 130.5(5) ?
    C4 C5 H5A . . 109.5 ?
    C4 C5 H5B . . 109.5 ?
    H5A C5 H5B . . 109.5 ?
    C4 C5 H5C . . 109.5 ?
    H5A C5 H5C . . 109.5 ?
    H5B C5 H5C . . 109.5 ?
    N1 C6 C7 . . 111.6(3) ?
    N1 C6 H6A . . 109.3 ?
    C7 C6 H6A . . 109.3 ?
    N1 C6 H6B . . 109.3 ?
    C7 C6 H6B . . 109.3 ?
    H6A C6 H6B . . 108.0 ?
    C12 C7 C8 . . 119.7(4) ?
    C12 C7 C6 . . 120.3(4) ?
    C8 C7 C6 . . 120.0(4) ?
    C9 C8 C7 . . 119.3(5) ?
    C9 C8 H8 . . 120.4 ?
    C7 C8 H8 . . 120.4 ?
    C10 C9 C8 . . 120.9(4) ?
    C10 C9 H9 . . 119.6 ?
    C8 C9 H9 . . 119.6 ?
    C9 C10 C11 . . 120.5(4) ?
    C9 C10 H10 . . 119.7 ?
    C11 C10 H10 . . 119.7 ?
    C12 C11 C10 . . 118.4(4) ?
    C12 C11 C13 . . 120.8(4) ?
    C10 C11 C13 . . 120.8(4) ?
    C7 C12 C11 . . 121.3(4) ?
    C7 C12 H12 . . 119.4 ?
    C11 C12 H12 . . 119.4 ?
    N3 C13 C11 . . 111.3(3) ?
    N3 C13 H13A . . 109.4 ?
    C11 C13 H13A . . 109.4 ?
    N3 C13 H13B . . 109.4 ?
    C11 C13 H13B . . 109.4 ?
    H13A C13 H13B . . 108.0 ?
    C15 C14 H14A . . 109.5 ?
    C15 C14 H14B . . 109.5 ?
    H14A C14 H14B . . 109.5 ?
    C15 C14 H14C . . 109.5 ?
    H14A C14 H14C . . 109.5 ?
    H14B C14 H14C . . 109.5 ?
    N3 C15 C16 . . 105.8(4) ?
    N3 C15 C14 . . 124.2(4) ?
    C16 C15 C14 . . 130.1(4) ?
    C17 C16 C15 . . 107.4(4) ?
    C17 C16 H16 . . 126.3 ?
    C15 C16 H16 . . 126.3 ?
    N4 C17 C16 . . 108.9(4) ?
    N4 C17 C18 . . 120.0(4) ?
    C16 C17 C18 . . 131.1(4) ?
    C17 C18 H18A . . 109.5 ?
    C17 C18 H18B . . 109.5 ?
    H18A C18 H18B . . 109.5 ?
    C17 C18 H18C . . 109.5 ?
    H18A C18 H18C . . 109.5 ?
    H18B C18 H18C . . 109.5 ?
    C2 N1 N2 . . 110.1(4) ?
    C2 N1 C6 . . 129.4(4) ?
    N2 N1 C6 . . 120.0(3) ?
    C4 N2 N1 . . 107.8(4) ?
    C4 N2 Pd1 . . 127.2(3) ?
    N1 N2 Pd1 . . 122.3(3) ?
    C15 N3 N4 . . 111.1(3) ?
    C15 N3 C13 . . 128.9(4) ?
    N4 N3 C13 . . 119.6(3) ?
    C17 N4 N3 . . 106.8(3) ?
    C17 N4 Pd2 . . 126.8(3) ?
    N3 N4 Pd2 . . 125.3(2) ?
    Pd2 Cl3 Pd1 . . 86.39(3) ?
    Pd2 Cl4 Pd1 . . 88.01(4) ?
    N2 Pd1 Cl1 . . 87.88(10) ?
    N2 Pd1 Cl4 . . 178.57(11) ?
    Cl1 Pd1 Cl4 . . 92.05(4) ?
    N2 Pd1 Cl3 . . 94.55(9) ?
    Cl1 Pd1 Cl3 . . 177.47(5) ?
    Cl4 Pd1 Cl3 . . 85.54(4) ?
    N2 Pd1 Pd2 . . 133.45(9) ?
    Cl1 Pd1 Pd2 . . 131.49(4) ?
    Cl4 Pd1 Pd2 . . 45.94(3) ?
    Cl3 Pd1 Pd2 . . 46.70(3) ?
    N4 Pd2 Cl2 . . 89.80(10) ?
    N4 Pd2 Cl4 . . 178.19(11) ?
    Cl2 Pd2 Cl4 . . 91.61(4) ?
    N4 Pd2 Cl3 . . 92.76(10) ?
    Cl2 Pd2 Cl3 . . 177.44(4) ?
    Cl4 Pd2 Cl3 . . 85.82(4) ?
    N4 Pd2 Pd1 . . 133.22(10) ?
    Cl2 Pd2 Pd1 . . 130.78(3) ?
    Cl4 Pd2 Pd1 . . 46.05(3) ?
    Cl3 Pd2 Pd1 . . 46.91(3) ?
    C20 C19 H19A . . 109.5 ?
    C20 C19 H19B . . 109.5 ?
    H19A C19 H19B . . 109.5 ?
    C20 C19 H19C . . 109.5 ?
    H19A C19 H19C . . 109.5 ?
    H19B C19 H19C . . 109.5 ?
    C21 C20 C19 . . 121.7(13) ?
    C21 C20 C25 . . 124.1(12) ?
    C19 C20 C25 . . 114.2(12) ?
    C20 C21 C22 . . 118.4(12) ?
    C20 C21 H21 . . 120.8 ?
    C22 C21 H21 . . 120.8 ?
    C23 C22 C21 . . 120.7(13) ?
    C23 C22 H22 . . 119.6 ?
    C21 C22 H22 . . 119.6 ?
    C22 C23 C24 . . 118.5(13) ?
    C22 C23 H23 . . 120.7 ?
    C24 C23 H23 . . 120.7 ?
    C25 C24 C23 . . 124.3(11) ?
    C25 C24 H24 . . 117.9 ?
    C23 C24 H24 . . 117.9 ?
    C24 C25 C20 . . 113.9(10) ?
    C24 C25 H25 . . 123.0 ?
    C20 C25 H25 . . 123.0 ?
loop_
    _geom_torsion_atom_site_label_1
    _geom_torsion_atom_site_label_2
    _geom_torsion_atom_site_label_3
    _geom_torsion_atom_site_label_4
    _geom_torsion_site_symmetry_1
    _geom_torsion_site_symmetry_2
    _geom_torsion_site_symmetry_3
    _geom_torsion_site_symmetry_4
    _geom_torsion
    _geom_torsion_publ_flag
    N1 C2 C3 C4 . . . . 0.3(5) ?
    C1 C2 C3 C4 . . . . 179.3(5) ?
    C2 C3 C4 N2 . . . . -1.5(5) ?
    C2 C3 C4 C5 . . . . 179.3(5) ?
    N1 C6 C7 C12 . . . . -129.2(4) ?
    N1 C6 C7 C8 . . . . 49.6(6) ?
    C12 C7 C8 C9 . . . . -0.7(7) ?
    C6 C7 C8 C9 . . . . -179.5(5) ?
    C7 C8 C9 C10 . . . . 1.0(8) ?
    C8 C9 C10 C11 . . . . 0.0(8) ?
    C9 C10 C11 C12 . . . . -1.2(7) ?
    C9 C10 C11 C13 . . . . 177.1(4) ?
    C8 C7 C12 C11 . . . . -0.6(6) ?
    C6 C7 C12 C11 . . . . 178.2(4) ?
    C10 C11 C12 C7 . . . . 1.5(6) ?
    C13 C11 C12 C7 . . . . -176.8(4) ?
    C12 C11 C13 N3 . . . . 125.1(4) ?
    C10 C11 C13 N3 . . . . -53.2(5) ?
    N3 C15 C16 C17 . . . . 0.9(5) ?
    C14 C15 C16 C17 . . . . -178.7(5) ?
    C15 C16 C17 N4 . . . . -0.4(5) ?
    C15 C16 C17 C18 . . . . 178.1(5) ?
    C3 C2 N1 N2 . . . . 0.9(5) ?
    C1 C2 N1 N2 . . . . -178.2(5) ?
    C3 C2 N1 C6 . . . . 172.8(4) ?
    C1 C2 N1 C6 . . . . -6.3(7) ?
    C7 C6 N1 C2 . . . . -107.5(5) ?
    C7 C6 N1 N2 . . . . 63.6(5) ?
    C3 C4 N2 N1 . . . . 2.0(5) ?
    C5 C4 N2 N1 . . . . -178.7(4) ?
    C3 C4 N2 Pd1 . . . . 163.6(3) ?
    C5 C4 N2 Pd1 . . . . -17.1(6) ?
    C2 N1 N2 C4 . . . . -1.9(4) ?
    C6 N1 N2 C4 . . . . -174.6(3) ?
    C2 N1 N2 Pd1 . . . . -164.5(3) ?
    C6 N1 N2 Pd1 . . . . 22.7(4) ?
    C16 C15 N3 N4 . . . . -1.1(5) ?
    C14 C15 N3 N4 . . . . 178.5(4) ?
    C16 C15 N3 C13 . . . . -174.8(4) ?
    C14 C15 N3 C13 . . . . 4.9(7) ?
    C11 C13 N3 C15 . . . . 105.7(5) ?
    C11 C13 N3 N4 . . . . -67.5(4) ?
    C16 C17 N4 N3 . . . . -0.3(5) ?
    C18 C17 N4 N3 . . . . -178.9(4) ?
    C16 C17 N4 Pd2 . . . . -169.0(3) ?
    C18 C17 N4 Pd2 . . . . 12.3(6) ?
    C15 N3 N4 C17 . . . . 0.9(5) ?
    C13 N3 N4 C17 . . . . 175.2(3) ?
    C15 N3 N4 Pd2 . . . . 169.8(3) ?
    C13 N3 N4 Pd2 . . . . -15.8(5) ?
    C4 N2 Pd1 Cl1 . . . . -88.8(3) ?
    N1 N2 Pd1 Cl1 . . . . 70.3(3) ?
    C4 N2 Pd1 Cl3 . . . . 90.5(3) ?
    N1 N2 Pd1 Cl3 . . . . -110.3(3) ?
    C4 N2 Pd1 Pd2 . . . . 119.8(3) ?
    N1 N2 Pd1 Pd2 . . . . -81.1(3) ?
    Pd2 Cl4 Pd1 Cl1 . . . . -152.62(5) ?
    Pd2 Cl4 Pd1 Cl3 . . . . 28.14(4) ?
    Pd2 Cl3 Pd1 N2 . . . . 150.81(11) ?
    Pd2 Cl3 Pd1 Cl4 . . . . -27.75(4) ?
    C17 N4 Pd2 Cl2 . . . . 94.0(4) ?
    N3 N4 Pd2 Cl2 . . . . -72.8(3) ?
    C17 N4 Pd2 Cl3 . . . . -86.0(3) ?
    N3 N4 Pd2 Cl3 . . . . 107.2(3) ?
    C17 N4 Pd2 Pd1 . . . . -112.8(3) ?
    N3 N4 Pd2 Pd1 . . . . 80.5(3) ?
    Pd1 Cl4 Pd2 Cl2 . . . . 151.71(5) ?
    Pd1 Cl4 Pd2 Cl3 . . . . -28.24(4) ?
    Pd1 Cl3 Pd2 N4 . . . . -153.33(10) ?
    Pd1 Cl3 Pd2 Cl4 . . . . 27.80(4) ?
    N2 Pd1 Pd2 N4 . . . . -4.1(2) ?
    Cl1 Pd1 Pd2 N4 . . . . -144.43(15) ?
    Cl4 Pd1 Pd2 N4 . . . . 177.72(15) ?
    Cl3 Pd1 Pd2 N4 . . . . 37.97(14) ?
    N2 Pd1 Pd2 Cl2 . . . . 139.48(15) ?
    Cl1 Pd1 Pd2 Cl2 . . . . -0.88(7) ?
    Cl4 Pd1 Pd2 Cl2 . . . . -38.73(7) ?
    Cl3 Pd1 Pd2 Cl2 . . . . -178.48(7) ?
    N2 Pd1 Pd2 Cl4 . . . . 178.21(15) ?
    Cl1 Pd1 Pd2 Cl4 . . . . 37.85(7) ?
    Cl3 Pd1 Pd2 Cl4 . . . . -139.75(6) ?
    N2 Pd1 Pd2 Cl3 . . . . -42.04(14) ?
    Cl1 Pd1 Pd2 Cl3 . . . . 177.61(6) ?
    Cl4 Pd1 Pd2 Cl3 . . . . 139.75(7) ?
    C19 C20 C21 C22 . . . . -178.1(9) ?
    C25 C20 C21 C22 . . . . 0.3(14) ?
    C20 C21 C22 C23 . . . . 0.0(16) ?
    C21 C22 C23 C24 . . . . 0.1(15) ?
    C22 C23 C24 C25 . . . . -0.6(13) ?
    C23 C24 C25 C20 . . . . 0.9(12) ?
    C21 C20 C25 C24 . . . . -0.8(12) ?
    C19 C20 C25 C24 . . . . 177.8(8) ?
loop_
    _geom_hbond_atom_site_label_D
    _geom_hbond_atom_site_label_H
    _geom_hbond_atom_site_label_A
    _geom_hbond_site_symmetry_A
    _geom_hbond_distance_DH
    _geom_hbond_distance_HA
    _geom_hbond_distance_DA
    _geom_hbond_angle_DHA
    C16 H16 Cg1 4_675 0.93 2.93 3.802(6) 157
