# Supplementary material for: {μ-1,3-Bis[(3,5-dimethyl­pyrazol-1-yl)meth­yl]benzene-κ2 N 2:N 2′}di-μ-chlorido-bis­[chloridopalladium(II)] toluene solvate
Source: Acta Crystallogr Sect E Struct Rep Online. 2009 Mar 25;65(Pt 4):m446. doi: 10.1107/S1600536809010629 (PMC2969090; doi:10.1107/S1600536809010629)
Supplement: Supplementary file 2 [file e-65-0m446-Isup2.hkl]

#
# h,k,l, Fc-squared, Fo-squared, sigma(Fo-squared) and status flag
#
data_I
_shelx_title ' 7b_bo18_a in P2(1)/n'
_shelx_refln_list_code          4
_shelx_F_calc_maximum      403.29
_exptl_crystal_F_000      1472.00
_reflns_d_resolution_high  0.7570
 
loop_
 _symmetry_equiv_pos_as_xyz
 'x, y, z'
 '-x+1/2, y+1/2, -z+1/2'
 '-x, -y, -z'
 'x-1/2, -y-1/2, z-1/2'
 
_cell_length_a    10.4572
_cell_length_b    25.3760
_cell_length_c    12.0782
_cell_angle_alpha  90.000
_cell_angle_beta  112.395
_cell_angle_gamma  90.000
 
_shelx_F_squared_multiplier     1.000
 
loop_
 _refln_index_h
 _refln_index_k
 _refln_index_l
 _refln_F_squared_calc
 _refln_F_squared_meas
 _refln_F_squared_sigma
 _refln_observed_status
   2   0   0     9931.92    10044.48    159.30 o
   4   0   0     3118.74     3613.31    241.21 o
   6   0   0     2934.67     2831.44     87.87 o
   8   0   0       19.94      -28.02     42.72 o
  10   0   0     6011.21     5674.19    137.28 o
  12   0   0        3.18       22.17     62.89 o
   1   1   0    24395.17    25078.64    126.73 o
   2   1   0      632.73      581.30     24.70 o
   3   1   0    19595.00    20665.21    137.02 o
   4   1   0       32.55        9.43     18.18 o
   5   1   0      741.07      712.11     37.28 o
   6   1   0      206.38      215.80     30.19 o
   7   1   0     2194.91     2162.03     56.16 o
   8   1   0     3563.90     3282.02     87.21 o
   9   1   0     1903.43     1764.98     61.05 o
  10   1   0      926.29      973.55     56.64 o
  11   1   0      226.67      288.74     43.70 o
  12   1   0       67.43       76.63     51.54 o
   1   2   0    32805.91    33895.03    613.37 o
   2   2   0      172.57      205.69     17.05 o
   3   2   0     3362.87     3122.52     94.41 o
   4   2   0     4748.52     5035.07     84.78 o
   5   2   0     6530.36     6790.76     74.35 o
   6   2   0     2505.24     2471.09     75.91 o
   7   2   0      905.53      784.72     46.73 o
   8   2   0      133.09      144.58     52.58 o
   9   2   0      443.52      532.33     45.75 o
  10   2   0     1179.62     1154.34     56.05 o
  11   2   0     2116.55     2062.95     71.75 o
  12   2   0      235.81      302.33     50.34 o
   1   3   0    21198.67    22072.38    223.59 o
   2   3   0      659.50      647.50     48.45 o
   3   3   0     5800.69     6122.24     61.09 o
   4   3   0      142.12      193.47     19.76 o
   5   3   0    39257.90    40514.83    447.33 o
   6   3   0     3447.41     3251.76    109.93 o
   7   3   0        3.80      -25.77     25.77 o
   8   3   0     5166.11     5274.00     88.73 o
   9   3   0      757.62      765.02     50.32 o
  10   3   0     1011.48     1062.64     54.28 o
  11   3   0      988.66     1073.06     60.66 o
  12   3   0      166.24      204.43     68.10 o
   0   4   0     5804.05     5536.51     98.04 o
   1   4   0      137.70      192.77     12.21 o
   2   4   0    32746.52    33229.43    149.08 o
   3   4   0      151.16      222.96     24.20 o
   4   4   0    21405.41    21280.01    199.84 o
   5   4   0      662.06      909.72     78.90 o
   6   4   0     6567.64     6300.95    137.86 o
   7   4   0       19.35      -14.07     26.32 o
   8   4   0        1.79      -29.45     29.45 o
   9   4   0      876.34      937.44     54.67 o
  10   4   0       18.93       29.50     37.26 o
  11   4   0      202.83      202.19     41.47 o
  12   4   0     1026.01     1102.32     66.76 o
   1   5   0      991.69     1010.77     30.41 o
   2   5   0    11554.06    12403.09    157.53 o
   3   5   0      265.31      294.19     22.86 o
   4   5   0     9140.92     9205.17     83.07 o
   5   5   0    71213.78    71308.93    259.85 o
   6   5   0     2436.55     2355.81     54.61 o
   7   5   0       91.52       60.16     34.11 o
   8   5   0       10.22      -27.43     33.97 o
   9   5   0     1070.62     1073.52     56.91 o
  10   5   0      281.70      243.01     70.85 o
  11   5   0      680.78      768.99     84.04 o
  12   5   0        0.23       34.13     45.51 o
   0   6   0    15523.21    15241.65    553.52 o
   1   6   0        2.84        3.73     25.36 o
   2   6   0     4741.28     4791.63     71.14 o
   3   6   0    29064.26    30045.38    303.72 o
   4   6   0    11267.12    11238.91     93.81 o
   5   6   0     5067.22     5323.80    121.31 o
   6   6   0    12471.59    12131.55    213.34 o
   7   6   0      168.47      198.13     33.88 o
   8   6   0      103.69      117.70     33.76 o
   9   6   0       12.20        3.68     43.95 o
  10   6   0      174.66      175.53     41.97 o
  11   6   0      152.27      193.03     44.80 o
  12   6   0      330.17      324.90     49.70 o
   1   7   0     7664.90     7870.73    150.13 o
   2   7   0     8835.88     9736.34    116.33 o
   3   7   0    12122.18    12983.42    134.95 o
   4   7   0    28501.39    27889.65    234.72 o
   5   7   0     2315.77     2426.82     73.47 o
   6   7   0    20029.83    19489.85    295.43 o
   7   7   0     8236.11     7489.35    134.11 o
   8   7   0      228.50      230.57     36.83 o
   9   7   0      533.99      583.54     46.97 o
  10   7   0      892.82      883.21     62.42 o
  11   7   0      221.90      239.73     47.20 o
  12   7   0        9.90       -3.26     47.66 o
   0   8   0    22192.16    21903.49    567.16 o
   1   8   0     1617.35     1788.84     43.56 o
   2   8   0      752.19      866.00     37.65 o
   3   8   0    17320.78    17230.87    166.48 o
   4   8   0       89.89       78.01     21.53 o
   5   8   0     1463.14     1650.89     52.90 o
   6   8   0     9304.81     9430.27     93.11 o
   7   8   0     1188.57     1159.18     52.87 o
   8   8   0      464.23      449.23     42.43 o
   9   8   0       28.89        4.47     38.33 o
  10   8   0      621.56      625.02     51.96 o
  11   8   0       28.92       61.38     43.77 o
  12   8   0        6.12        4.44     51.14 o
   1   9   0    16557.53    17174.98    148.53 o
   2   9   0    12951.64    13480.14    134.46 o
   3   9   0     2008.15     1872.80     57.62 o
   4   9   0      221.60      287.91     24.93 o
   5   9   0     5477.88     5363.26    153.57 o
   6   9   0       27.27       27.03     23.67 o
   7   9   0     9918.98     9347.25    110.38 o
   8   9   0      362.24      431.75     41.35 o
   9   9   0     2523.93     2416.10     73.49 o
  10   9   0        0.32        1.46     40.86 o
  11   9   0      228.54      199.65     48.62 o
  12   9   0      108.09       13.53     76.66 o
   0  10   0    25001.57    23872.66    218.96 o
   1  10   0    28461.55    28441.74    307.72 o
   2  10   0      437.54      559.78     30.44 o
   3  10   0     2934.15     3123.17     52.15 o
   4  10   0      255.93      291.01     25.86 o
   5  10   0      902.82      907.76     40.89 o
   6  10   0     1764.87     1691.32     54.76 o
   7  10   0      552.60      628.67     51.62 o
   8  10   0      217.55      190.11     33.52 o
   9  10   0     1690.25     1630.99     57.23 o
  10  10   0      580.27      680.10     57.63 o
  11  10   0       94.63      206.50     48.72 o
  12  10   0      162.33      205.05     65.70 o
   1  11   0    22621.53    22984.52    258.73 o
   2  11   0    17196.38    16309.74    180.39 o
   3  11   0      815.23     1078.65     43.04 o
   4  11   0     2332.02     2374.45     63.24 o
   5  11   0     2705.12     2699.16     56.71 o
   6  11   0     2852.65     2821.53     63.37 o
   7  11   0      234.56      240.10     40.40 o
   8  11   0     3827.39     3670.24     77.64 o
   9  11   0      101.01      153.62     34.58 o
  10  11   0      269.22      304.00     46.85 o
  11  11   0      721.52      852.40     63.45 o
  12  11   0       16.78      196.18     56.65 o
   0  12   0     1001.56     1063.18     58.96 o
   1  12   0    27060.95    26481.05    481.43 o
   2  12   0    20158.92    20286.98    151.65 o
   3  12   0     3225.45     3192.36     56.26 o
   4  12   0     3551.94     3600.23     61.93 o
   5  12   0     1571.26     1672.39     56.57 o
   6  12   0      741.55      749.43     43.22 o
   7  12   0     1265.94     1309.34     48.80 o
   8  12   0      886.19      916.37     46.89 o
   9  12   0      442.98      532.38     43.18 o
  10  12   0        7.43       27.66     41.67 o
  11  12   0      151.77      188.56     72.05 o
   1  13   0     1094.26     1225.48     45.53 o
   2  13   0    22097.25    21591.14    204.05 o
   3  13   0     1882.42     1908.48     51.72 o
   4  13   0      636.36      793.59     42.88 o
   5  13   0     4426.86     4320.11    104.25 o
   6  13   0      327.82      428.30     42.68 o
   7  13   0      228.71      249.68     32.17 o
   8  13   0     1886.49     1841.01     56.84 o
   9  13   0     1839.30     1665.79     60.07 o
  10  13   0       71.25       89.52     67.48 o
  11  13   0     1170.45     1204.12     74.99 o
   0  14   0     2918.40     2751.57    108.43 o
   1  14   0      527.70      501.48     31.88 o
   2  14   0     2925.93     2763.23     55.50 o
   3  14   0    17134.56    16370.02    145.68 o
   4  14   0     3988.82     3958.67     69.96 o
   5  14   0      214.67      249.23     37.20 o
   6  14   0      274.52      239.09     40.78 o
   7  14   0     2789.35     2541.32     61.65 o
   8  14   0      376.03      298.57     40.22 o
   9  14   0        1.77      -33.79     33.79 o
  10  14   0      166.54      250.10     46.62 o
  11  14   0      275.46      366.02     55.74 o
   1  15   0      587.92      658.01     56.32 o
   2  15   0     1221.13     1211.80     55.20 o
   3  15   0       65.17      123.14     29.39 o
   4  15   0    12414.54    11718.92    108.68 o
   5  15   0     1359.53     1266.77     60.66 o
   6  15   0      935.72      955.41     51.68 o
   7  15   0      548.89      613.05     40.79 o
   8  15   0       69.08      114.88     35.18 o
   9  15   0      425.10      382.60     42.21 o
  10  15   0     1651.51     1625.50     74.57 o
  11  15   0      150.52      235.02     55.54 o
   0  16   0     9168.30     8936.98    412.30 o
   1  16   0     4935.48     4788.37     85.33 o
   2  16   0     2227.82     2256.95     61.64 o
   3  16   0    13667.07    13234.47    203.76 o
   4  16   0       95.57      153.00     35.21 o
   5  16   0      295.74      282.60     41.39 o
   6  16   0     2921.33     2884.45     77.43 o
   7  16   0     1871.59     1902.42     58.70 o
   8  16   0      805.51      872.79     51.36 o
   9  16   0       39.64       63.15     40.94 o
  10  16   0      149.11      220.55     49.41 o
  11  16   0      597.85      895.39     96.72 o
   1  17   0       33.28       61.78     36.83 o
   2  17   0     3010.76     2887.14    111.62 o
   3  17   0     2247.41     2045.92     62.06 o
   4  17   0     2450.05     2179.30     75.87 o
   5  17   0       80.50      143.94     38.13 o
   6  17   0      495.41      548.05     45.82 o
   7  17   0     2948.39     2789.26     66.34 o
   8  17   0      202.33      244.63     41.89 o
   9  17   0      425.39      491.37     51.00 o
  10  17   0      585.70      562.21     79.75 o
  11  17   0      139.19      141.37    119.02 o
   0  18   0     7345.04     6904.72    516.84 o
   1  18   0     7186.34     6776.26     85.99 o
   2  18   0     3565.84     3689.57    145.91 o
   3  18   0     3455.98     3495.71     71.32 o
   4  18   0     2507.25     2382.63     68.63 o
   5  18   0      281.24      311.04     40.37 o
   6  18   0      549.76      558.81     46.14 o
   7  18   0     1554.87     1505.75     66.61 o
   8  18   0      386.49      443.58     53.16 o
   9  18   0      584.20      546.26     63.87 o
  10  18   0      606.23      662.65     71.61 o
   1  19   0      254.70      382.54     62.07 o
   2  19   0    12132.46    11303.16    209.27 o
   3  19   0       28.66       44.63     49.60 o
   4  19   0      137.32       79.39     45.38 o
   5  19   0       68.55       90.60     68.32 o
   6  19   0     1020.22     1085.27     68.05 o
   7  19   0      477.48      518.45     60.55 o
   8  19   0     3853.71     3541.40     93.66 o
   9  19   0       31.41       89.77     52.63 o
  10  19   0       15.24       84.83     62.30 o
   0  20   0       12.67       82.46    102.59 o
   1  20   0     8693.81     8571.94    127.80 o
   2  20   0       42.14       68.45     70.49 o
   3  20   0       85.92      139.11     52.80 o
   4  20   0     1536.65     1509.85     75.49 o
   5  20   0      934.60     1076.87     65.49 o
   6  20   0      848.69      867.86     65.62 o
   7  20   0       81.92      110.25     41.87 o
   8  20   0      475.04      499.32    103.91 o
   9  20   0     1355.02     1424.75    110.29 o
  10  20   0       18.39      -21.59     60.96 o
   1  21   0        3.32        6.29     71.37 o
   2  21   0     1617.42     1810.04    164.60 o
   3  21   0     2283.92     2250.99     92.90 o
   4  21   0      515.42      547.24     62.12 o
   5  21   0     1017.44     1054.55     67.77 o
   6  21   0      492.58      585.15     63.82 o
   7  21   0     1584.15     1553.01    105.63 o
   8  21   0     1309.53     1221.41     80.83 o
   9  21   0      415.31      444.08     65.65 o
   0  22   0      466.90      572.68    124.01 o
   1  22   0        5.25       62.07     73.11 o
   2  22   0     2114.34     2054.48    123.66 o
   3  22   0     1791.93     1836.56    122.38 o
   4  22   0       87.07      122.52     76.14 o
   5  22   0      250.93      266.69     56.42 o
   6  22   0      273.19      211.22     57.09 o
   7  22   0       69.67       94.11     87.16 o
   8  22   0       61.88      125.77     55.80 o
   9  22   0      596.34      573.15     70.55 o
   1  23   0      166.83      284.76     76.44 o
   2  23   0      279.56      236.13     79.82 o
   3  23   0      955.54     1036.87    102.93 o
   4  23   0     5754.63     5488.98    300.30 o
   5  23   0      748.97      934.41     84.77 o
   6  23   0      959.42     1084.69     89.26 o
   7  23   0      332.63      346.81     75.12 o
   8  23   0        4.79       46.11     88.78 o
   9  23   0       99.24      151.34    128.56 o
   0  24   0       82.01       57.79    107.78 o
   1  24   0      303.59      275.61    108.11 o
   2  24   0        5.14       36.32     73.18 o
   3  24   0     4669.07     4624.58    159.33 o
   4  24   0      156.15       58.46     95.12 o
   5  24   0       49.25       61.86     82.96 o
   6  24   0        5.13       74.00     70.87 o
   7  24   0      246.50      287.43     92.62 o
   8  24   0        0.22       38.41    137.97 o
   1  25   0      498.46      478.85     90.21 o
   2  25   0      234.40      246.66     84.46 o
   3  25   0      224.94      376.93     90.41 o
   4  25   0     2530.17     2607.35    145.89 o
   5  25   0      495.34      527.74     98.02 o
   6  25   0      755.93      856.58    110.88 o
   7  25   0      749.70      712.24    112.48 o
   8  25   0       23.35      -94.46     94.46 o
   0  26   0        0.86      -29.22    114.92 o
   1  26   0      231.48      188.07     85.12 o
   2  26   0     1497.79     1666.73    129.70 o
   3  26   0      862.30      826.50    104.22 o
   4  26   0     1098.02     1234.46    131.16 o
   5  26   0      151.90       89.09     90.44 o
   6  26   0       34.00       17.19     92.05 o
   7  26   0        9.35        3.54     94.12 o
   8  26   0      155.85       75.48    103.19 o
   1  27   0      154.45      166.46     86.31 o
   2  27   0      258.92      110.45     91.06 o
   3  27   0      732.08      743.39    102.15 o
   4  27   0        1.20       28.48     86.30 o
   5  27   0      761.12      737.36    113.84 o
   6  27   0      146.59      210.99     99.97 o
   7  27   0      445.27      444.86    194.79 o
   0  28   0       92.55      -46.75    121.42 o
   1  28   0     1773.77     2100.98    141.13 o
   2  28   0       34.85       20.71     86.43 o
   3  28   0       11.23      -25.57     99.02 o
   4  28   0        0.70       94.53    128.56 o
   5  28   0      359.95      282.38    107.29 o
   6  28   0        5.10      -50.38    100.04 o
   7  28   0        4.52       53.16    102.61 o
   1  29   0       97.69      139.73     92.05 o
   2  29   0     1178.48     1151.07    118.87 o
   3  29   0       10.74       27.40     90.44 o
   4  29   0        0.01      -19.04     92.62 o
   5  29   0       14.86      -98.46     98.46 o
   6  29   0      196.19      212.51    112.01 o
   0  30   0     1630.87     1509.60    179.85 o
   1  30   0      293.99      353.79    103.73 o
   2  30   0      731.10      966.12    156.15 o
   3  30   0      103.07      -32.39     98.25 o
   4  30   0       29.85      -87.87     94.17 o
   5  30   0       24.95       81.21    104.82 o
   1  31   0      140.70       78.86    100.32 o
   2  31   0      259.21       62.45     96.62 o
   3  31   0      241.69      281.82    106.16 o
   4  31   0      367.51      296.10    134.40 o
   0  32   0      636.87      462.30    161.67 o
   1  32   0      385.75      570.56    122.72 o
   2  32   0       93.69      -25.49    104.28 o
   3  32   0      696.82      578.24    120.52 o
   1  33   0        1.58     -103.76    103.76 o
   2  33   0        0.60       99.82    108.12 o
 -13   0   1       96.42      236.67     74.38 o
 -11   0   1      151.83      122.02     90.58 o
  -9   0   1     5624.57     5223.05    137.21 o
  -7   0   1        5.99      -35.43     35.43 o
  -5   0   1     9601.21     9888.40    209.74 o
  -3   0   1     1246.66     1191.96    136.68 o
  -1   0   1    53590.62    54321.68    472.03 o
   1   0   1   162639.20   147693.39   2873.12 o
   3   0   1      362.34      462.88     49.02 o
   5   0   1     1262.62     1291.71     68.53 o
   7   0   1      962.96      942.05     66.04 o
   9   0   1    10546.29     9668.44    168.72 o
  11   0   1      461.44      530.85     73.20 o
 -13   1   1       61.20      198.56     58.57 o
 -12   1   1      225.42      274.42     45.99 o
 -11   1   1      285.20      237.08     41.77 o
 -10   1   1      921.58      864.66     49.82 o
  -9   1   1     2417.82     2388.06     64.92 o
  -8   1   1     1197.39     1187.26     61.10 o
  -7   1   1     1308.18     1237.93     54.01 o
  -6   1   1     3118.31     2807.49     54.81 o
  -5   1   1     4363.25     4471.03     63.61 o
  -4   1   1      485.40      613.10     34.71 o
  -3   1   1      213.09      163.69     24.64 o
  -2   1   1    36679.03    37023.25    334.70 o
  -1   1   1     2516.72     2660.10     30.25 o
   0   1   1      649.46      647.84    208.63 o
   1   1   1     5004.50     5581.24     40.34 o
   2   1   1    15736.37    14996.82    122.17 o
   3   1   1      544.14      611.48     33.18 o
   4   1   1     1025.18     1056.87     38.26 o
   5   1   1     1446.97     1264.63     44.16 o
   6   1   1     4671.73     4668.84     73.22 o
   7   1   1     2637.11     2500.99     58.74 o
   8   1   1    10926.73    10204.41    186.95 o
   9   1   1     1637.40     1835.44     65.09 o
  10   1   1       14.84       41.98     36.57 o
  11   1   1       13.91        5.55     41.02 o
  12   1   1      125.06      122.58     50.41 o
 -13   2   1       71.97      178.61     61.48 o
 -12   2   1      395.19      413.17     49.60 o
 -11   2   1      318.48      370.64     46.72 o
 -10   2   1     2228.83     2015.67     78.25 o
  -9   2   1     8614.98     8338.44    177.01 o
  -8   2   1      122.88       96.72     29.56 o
  -7   2   1     1029.86     1109.52     43.85 o
  -6   2   1     2881.76     2968.52     86.49 o
  -5   2   1    14651.61    14256.94    111.75 o
  -4   2   1    30037.96    30764.53    243.44 o
  -3   2   1     7782.10     7647.81    141.42 o
  -2   2   1     3177.79     3342.69     45.44 o
  -1   2   1    11196.13    11689.86     71.24 o
   0   2   1    41104.57    38484.74    593.46 o
   1   2   1    70339.68    69643.59    665.20 o
   2   2   1    13448.24    15429.80    343.19 o
   3   2   1     6014.21     5884.69     59.16 o
   4   2   1     1689.47     1644.55     66.29 o
   5   2   1      223.79      204.65     25.89 o
   6   2   1      109.94      108.90     27.45 o
   7   2   1      976.52     1009.75     55.29 o
   8   2   1      210.25      237.89     34.17 o
   9   2   1     3324.12     3402.19     77.07 o
  10   2   1     2877.72     2899.46     85.75 o
  11   2   1       76.69      109.19     53.36 o
  12   2   1      116.74       85.47     49.72 o
 -13   3   1      332.59      459.00     56.44 o
 -12   3   1      132.93      220.11     43.36 o
 -11   3   1        0.48       77.83     40.95 o
 -10   3   1     4794.28     4574.00    100.48 o
  -9   3   1     2818.08     2728.53     71.60 o
  -8   3   1       38.83      -27.86     27.86 o
  -7   3   1     4275.01     3944.51     97.66 o
  -6   3   1        1.59       19.53     22.14 o
  -5   3   1    10518.90    10609.33    102.38 o
  -4   3   1    79603.32    79003.95    428.67 o
  -3   3   1     7351.14     7539.38     78.52 o
  -2   3   1     4720.51     4905.97     71.34 o
  -1   3   1      196.22      342.82     13.26 o
   0   3   1     4267.01     4595.29    149.83 o
   1   3   1      388.19      424.17     21.34 o
   2   3   1     1317.78     1574.43     42.17 o
   3   3   1     3456.89     4020.32     61.70 o
   4   3   1    17769.47    17437.20    112.21 o
   5   3   1     5959.33     6209.33     75.15 o
   6   3   1     3854.92     3820.36     79.00 o
   7   3   1     3259.73     3044.94     70.88 o
   8   3   1      380.29      313.83     40.06 o
   9   3   1     3887.98     3716.10    136.65 o
  10   3   1     1350.25     1495.40     66.33 o
  11   3   1        0.40       31.64     52.44 o
  12   3   1      181.79      216.98     51.48 o
 -12   4   1       13.66        1.00     46.20 o
 -11   4   1     2140.71     2035.55     74.99 o
 -10   4   1     1551.11     1613.21     87.08 o
  -9   4   1     4191.61     3940.32     84.91 o
  -8   4   1      806.10      803.08     46.27 o
  -7   4   1      647.15      612.50     36.08 o
  -6   4   1     3004.90     2807.62     61.38 o
  -5   4   1     1218.89     1137.74     44.40 o
  -4   4   1    26289.27    26675.76    202.99 o
  -3   4   1    11141.46    10107.33     93.38 o
  -2   4   1     5051.26     5409.95    111.82 o
  -1   4   1    30490.04    32403.55    330.10 o
   0   4   1     4036.50     4302.68     58.15 o
   1   4   1    12706.70    13366.78     87.35 o
   2   4   1    13576.70    15181.47    152.16 o
   3   4   1    24043.16    23993.21    239.98 o
   4   4   1        0.51       -0.04     18.79 o
   5   4   1       15.83       12.16     21.96 o
   6   4   1     1273.09     1259.64     71.79 o
   7   4   1     3686.00     3444.02    106.46 o
   8   4   1      666.18      637.76     48.55 o
   9   4   1      228.83      288.18     45.27 o
  10   4   1      286.11      313.91     41.24 o
  11   4   1      904.69      869.08     81.16 o
  12   4   1       18.18      115.65     49.97 o
 -12   5   1      240.42      222.92     57.42 o
 -11   5   1     1333.81     1337.12     86.19 o
 -10   5   1     4734.63     4659.70     92.83 o
  -9   5   1     1693.35     1666.12     62.27 o
  -8   5   1       58.01       29.75     29.12 o
  -7   5   1       65.37       55.34     25.22 o
  -6   5   1     2133.24     2028.20     57.01 o
  -5   5   1     3052.54     2767.07     55.70 o
  -4   5   1    36046.32    35832.23    355.41 o
  -3   5   1     7739.09     7717.00    108.06 o
  -2   5   1      663.31      620.18     40.26 o
  -1   5   1    20172.09    22059.02    310.36 o
   0   5   1     1224.73     1323.58     75.54 o
   1   5   1     7741.15     8053.66     76.45 o
   2   5   1    12239.76    13365.17     88.41 o
   3   5   1    15308.23    15160.56     96.69 o
   4   5   1    41126.92    40858.32    530.72 o
   5   5   1     5196.00     5233.57    114.63 o
   6   5   1     6961.21     7053.22    147.60 o
   7   5   1        3.35      -34.86     34.86 o
   8   5   1     1060.94     1061.97     91.00 o
   9   5   1       26.40        3.15     35.88 o
  10   5   1     2687.21     2375.20     70.24 o
  11   5   1      173.69      131.41     43.45 o
  12   5   1      480.31      456.83     57.74 o
 -12   6   1      756.04      661.44     60.63 o
 -11   6   1      596.06      650.89     54.47 o
 -10   6   1       31.62       54.65     39.21 o
  -9   6   1     1679.15     1733.69     63.65 o
  -8   6   1     1066.02     1086.95     51.57 o
  -7   6   1      211.16      181.11     30.77 o
  -6   6   1       58.55       16.76     25.75 o
  -5   6   1      460.30      486.08     35.45 o
  -4   6   1     5135.46     4944.66     78.25 o
  -3   6   1    21156.44    20174.33    151.91 o
  -2   6   1     8238.20     8327.71     80.16 o
  -1   6   1     1993.47     2251.25     67.25 o
   0   6   1    37898.87    36186.84    727.68 o
   1   6   1     5576.79     6205.17     97.52 o
   2   6   1    11167.17    11137.35    115.95 o
   3   6   1    22270.38    22625.32    318.70 o
   4   6   1     7987.25     8341.69    187.43 o
   5   6   1     2376.12     2211.94     54.97 o
   6   6   1        2.09      -23.35     26.16 o
   7   6   1     5146.27     4890.72     85.70 o
   8   6   1      125.10      158.33     36.15 o
   9   6   1     1144.49     1220.88     61.44 o
  10   6   1       17.22       84.23     42.38 o
  11   6   1       27.69       49.94     45.39 o
  12   6   1      960.42      976.08     67.79 o
 -12   7   1        4.13      -10.40     47.42 o
 -11   7   1      410.79      354.67     47.94 o
 -10   7   1      694.05      837.87     53.69 o
  -9   7   1     6243.74     6116.98     97.89 o
  -8   7   1     5717.49     5447.61     83.15 o
  -7   7   1     1717.57     1676.35     64.28 o
  -6   7   1     4768.03     4703.31     76.37 o
  -5   7   1     9770.95     9528.21    113.77 o
  -4   7   1     5399.42     5530.99     72.64 o
  -3   7   1       36.60       11.43     14.51 o
  -2   7   1     3417.14     3240.60     35.82 o
  -1   7   1      950.29     1198.68     65.13 o
   0   7   1     1077.61     1370.37     49.98 o
   1   7   1     7750.38     8467.04    126.07 o
   2   7   1     8001.50     7587.65    108.74 o
   3   7   1     6286.05     6682.11     90.28 o
   4   7   1     1524.48     1518.58     38.41 o
   5   7   1    32152.90    32224.83    311.23 o
   6   7   1      751.28      738.66     42.15 o
   7   7   1       56.97       18.05     34.77 o
   8   7   1     4355.46     4276.64    100.56 o
   9   7   1      866.91      927.23     57.98 o
  10   7   1      250.53      340.10     47.74 o
  11   7   1      334.21      219.75     46.32 o
  12   7   1      176.13      299.17     54.51 o
 -12   8   1      619.44      561.29     59.14 o
 -11   8   1        1.63       34.62     41.72 o
 -10   8   1       27.57       25.71     36.11 o
  -9   8   1     3433.21     3398.88     78.14 o
  -8   8   1     1741.80     1748.73     68.22 o
  -7   8   1     1108.35     1089.10     56.02 o
  -6   8   1     2462.59     2673.74    104.31 o
  -5   8   1    15984.34    15681.23    203.33 o
  -4   8   1     9456.10    10282.31    144.56 o
  -3   8   1      274.28      260.00     19.79 o
  -2   8   1      252.66      250.09     17.30 o
  -1   8   1     1221.18     1016.09     44.95 o
   0   8   1       82.17      197.17     26.11 o
   1   8   1    53644.47    51703.03    377.70 o
   2   8   1     8369.42     8509.44     96.96 o
   3   8   1        6.90       -9.09     15.81 o
   4   8   1    15261.62    15612.47    111.32 o
   5   8   1     3130.24     3091.07     59.16 o
   6   8   1     2692.88     2686.17     56.46 o
   7   8   1     2454.69     2557.57     70.17 o
   8   8   1      420.19      436.47     42.96 o
   9   8   1     2096.84     2050.98     78.67 o
  10   8   1       33.31      -16.32     48.05 o
  11   8   1      321.39      370.02     54.21 o
  12   8   1      479.82      519.21     57.79 o
 -12   9   1       29.29      107.03     49.88 o
 -11   9   1       28.78       19.73     42.09 o
 -10   9   1       25.45       -8.55     36.49 o
  -9   9   1      303.61      341.53     41.30 o
  -8   9   1    11204.49    10421.23    112.19 o
  -7   9   1     4763.50     4226.75     84.12 o
  -6   9   1    17817.54    16935.02    196.44 o
  -5   9   1      936.65      877.23     37.35 o
  -4   9   1       14.64        0.95     17.06 o
  -3   9   1      128.98      174.84     26.12 o
  -2   9   1     5680.65     5767.59     75.47 o
  -1   9   1      892.30      908.12     44.94 o
   0   9   1     2612.76     2905.28     86.84 o
   1   9   1     1049.33     1170.47     44.25 o
   2   9   1    36972.29    36814.66    382.58 o
   3   9   1      323.32      347.50     27.91 o
   4   9   1     9906.27     9704.07     90.60 o
   5   9   1      165.45      180.14     26.61 o
   6   9   1     2821.80     2583.14     57.99 o
   7   9   1     2027.08     1861.78     57.92 o
   8   9   1     4361.55     3967.86     72.74 o
   9   9   1       10.92       41.82     33.30 o
  10   9   1       16.82      -13.65     41.08 o
  11   9   1      105.37      217.16     57.45 o
 -12  10   1      120.72       98.42     53.23 o
 -11  10   1       78.12       94.90     43.19 o
 -10  10   1      265.53      275.66     39.31 o
  -9  10   1      768.90      770.48     42.27 o
  -8  10   1     3127.24     3137.60     61.91 o
  -7  10   1      323.54      361.41     37.64 o
  -6  10   1     8759.50     8446.03    102.60 o
  -5  10   1     5593.81     5411.08     75.37 o
  -4  10   1     5241.64     4797.33     63.98 o
  -3  10   1     4447.04     4341.38     53.63 o
  -2  10   1     1225.68     1282.88     33.51 o
  -1  10   1    12110.83    12268.42    244.62 o
   0  10   1    22224.40    22671.12    352.00 o
   1  10   1     9399.77     9719.70    167.37 o
   2  10   1    13652.33    14351.04     94.41 o
   3  10   1     4510.74     4501.13     62.01 o
   4  10   1        3.83       44.13     30.33 o
   5  10   1     2244.90     2179.73     54.31 o
   6  10   1     3007.03     3046.88     61.50 o
   7  10   1     1747.25     1617.90     60.86 o
   8  10   1     1236.54     1228.95     52.96 o
   9  10   1      576.84      602.87     51.73 o
  10  10   1      853.35      934.68     62.67 o
  11  10   1      143.28      160.04     54.17 o
 -12  11   1       34.80       51.90     51.59 o
 -11  11   1       29.68      111.00     45.05 o
 -10  11   1      178.21      152.04     37.38 o
  -9  11   1     1418.12     1357.77     50.66 o
  -8  11   1     1029.38     1165.09     45.85 o
  -7  11   1    11479.34    11009.34    105.20 o
  -6  11   1      142.02      166.68     30.43 o
  -5  11   1     4140.16     3854.11     70.16 o
  -4  11   1      818.91      810.56     37.30 o
  -3  11   1      251.10      336.92     25.69 o
  -2  11   1     4472.77     4150.84    113.96 o
  -1  11   1     3478.58     3312.41     45.16 o
   0  11   1     1585.55     2037.42    121.36 o
   1  11   1     4581.91     4826.93     73.77 o
   2  11   1    20736.31    20254.93    189.30 o
   3  11   1     8877.82     8438.75     80.53 o
   4  11   1     1161.38     1074.65     40.47 o
   5  11   1     5601.53     5474.33     66.31 o
   6  11   1     1078.08     1105.52     48.41 o
   7  11   1     5780.67     5346.60     78.79 o
   8  11   1     1811.75     1866.14     60.05 o
   9  11   1     1180.18     1145.98     55.63 o
  10  11   1      474.50      573.86     60.54 o
  11  11   1      273.82      333.51     56.62 o
 -12  12   1      195.15      267.40     56.60 o
 -11  12   1      702.32      747.37     59.17 o
 -10  12   1      570.79      662.07     52.80 o
  -9  12   1        0.70      -26.03     41.95 o
  -8  12   1      361.70      357.18     33.70 o
  -7  12   1       13.71       16.33     31.93 o
  -6  12   1     1300.47     1292.22     50.09 o
  -5  12   1     2106.14     2021.38     54.64 o
  -4  12   1      657.63      683.54     36.98 o
  -3  12   1    20695.03    20335.60    115.98 o
  -2  12   1     2401.45     2397.23     54.92 o
  -1  12   1     3102.42     3191.45     56.51 o
   0  12   1    26878.40    27762.91    322.53 o
   1  12   1     2051.94     2062.49     60.26 o
   2  12   1        1.08       14.36     22.78 o
   3  12   1    12311.90    12158.29    123.33 o
   4  12   1      525.87      575.95     32.77 o
   5  12   1       64.86       65.11     27.20 o
   6  12   1     3198.92     2892.59     63.32 o
   7  12   1     2205.81     2193.57     58.72 o
   8  12   1       75.29      112.77     33.62 o
   9  12   1       12.30      100.29     37.23 o
  10  12   1     2618.99     2551.28     83.35 o
  11  12   1      226.33      372.72     56.83 o
 -12  13   1      158.67      223.99     56.93 o
 -11  13   1      508.46      593.63     61.81 o
 -10  13   1     2314.55     2195.35     76.03 o
  -9  13   1       26.21       46.70     31.65 o
  -8  13   1      770.42      836.97     43.19 o
  -7  13   1     1587.28     1556.82     56.71 o
  -6  13   1     3124.99     3230.20     69.32 o
  -5  13   1        9.19      -27.53     27.70 o
  -4  13   1    12399.98    12130.36     97.98 o
  -3  13   1      101.75      161.63     25.32 o
  -2  13   1     1436.95     1519.15    113.24 o
  -1  13   1     4351.45     4131.76     61.76 o
   0  13   1      839.42      968.54     44.05 o
   1  13   1    12144.67    11869.72    386.96 o
   2  13   1      457.16      500.74     32.13 o
   3  13   1      430.50      460.53     34.24 o
   4  13   1     8464.02     8086.49     90.49 o
   5  13   1     1151.19     1075.54     43.79 o
   6  13   1     5887.34     5518.98     82.90 o
   7  13   1     1872.06     1981.18     58.08 o
   8  13   1      181.55      213.02     36.52 o
   9  13   1      157.23      160.34     39.84 o
  10  13   1     1046.94      955.64     62.93 o
  11  13   1     1403.14     1463.25     85.45 o
 -11  14   1      531.51      618.24     65.32 o
 -10  14   1      138.16      194.89     44.26 o
  -9  14   1      532.44      527.61     40.97 o
  -8  14   1       28.83       50.75     33.04 o
  -7  14   1      681.65      727.09     43.27 o
  -6  14   1      165.20      232.38     37.59 o
  -5  14   1       21.44       15.14     30.16 o
  -4  14   1     1091.62      982.57     48.69 o
  -3  14   1    18078.77    17746.57    113.49 o
  -2  14   1    26841.07    26586.03    264.38 o
  -1  14   1     7069.27     6956.30    130.67 o
   0  14   1        0.69       12.26     33.64 o
   1  14   1      666.22      714.27     43.90 o
   2  14   1     6963.15     7089.65     80.26 o
   3  14   1     2420.22     2311.77     60.04 o
   4  14   1        6.02       -9.46     31.87 o
   5  14   1       50.56       24.30     27.96 o
   6  14   1     1284.12     1348.71     56.36 o
   7  14   1     1169.31     1103.32     55.82 o
   8  14   1      466.01      478.44     44.67 o
   9  14   1       16.51      128.61     65.04 o
  10  14   1      205.26      209.12     50.52 o
  11  14   1      295.35      488.57     62.65 o
 -11  15   1     1749.27     1704.15     78.93 o
 -10  15   1      386.03      455.50     49.77 o
  -9  15   1      916.52      914.38     47.64 o
  -8  15   1       12.04      -24.09     35.85 o
  -7  15   1      200.81      177.87     36.82 o
  -6  15   1       56.57       37.76     35.56 o
  -5  15   1     4613.40     4447.22     76.05 o
  -4  15   1     1670.18     1656.88     56.53 o
  -3  15   1    10476.27     9782.17     89.35 o
  -2  15   1      348.94      377.55     35.57 o
  -1  15   1     2126.04     1978.88     51.82 o
   0  15   1      601.57      645.17     37.84 o
   1  15   1      494.41      626.75     36.72 o
   2  15   1      528.50      585.64     48.70 o
   3  15   1     1135.39     1123.18     52.26 o
   4  15   1        3.36       -7.95     32.29 o
   5  15   1    10317.56     9760.55     94.15 o
   6  15   1      297.32      362.79     39.46 o
   7  15   1      562.79      610.01     44.82 o
   8  15   1       19.57      -16.96     35.64 o
   9  15   1      501.21      497.52     76.80 o
  10  15   1        9.58       72.55     65.13 o
  11  15   1     1829.95     1864.21     87.03 o
 -11  16   1       69.13      119.37     61.31 o
 -10  16   1       14.87       42.96     52.13 o
  -9  16   1      359.15      424.00     42.18 o
  -8  16   1      535.90      635.43     50.24 o
  -7  16   1      601.47      623.87     46.47 o
  -6  16   1     2957.11     2677.48     89.84 o
  -5  16   1     1078.50     1100.41     53.33 o
  -4  16   1     3972.96     3787.48     76.76 o
  -3  16   1        0.60       56.78     27.97 o
  -2  16   1    23162.82    22807.73    405.05 o
  -1  16   1     5290.14     5460.44    150.92 o
   0  16   1     2180.27     2253.50     71.47 o
   1  16   1     8796.27     9008.53    133.64 o
   2  16   1     3162.29     2956.47     69.11 o
   3  16   1      693.78      714.43     42.82 o
   4  16   1     2093.13     2078.71     66.71 o
   5  16   1       53.52       87.82     30.40 o
   6  16   1     1975.66     1765.36     68.23 o
   7  16   1      335.59      275.72     40.04 o
   8  16   1      359.60      422.88     46.65 o
   9  16   1      435.76      407.11     51.29 o
  10  16   1       82.68       96.95     50.56 o
 -11  17   1      369.56      401.83     95.82 o
 -10  17   1      591.40      593.54    106.84 o
  -9  17   1      167.11      155.47     45.46 o
  -8  17   1     1999.72     1976.11     86.76 o
  -7  17   1     2069.72     1964.01    101.21 o
  -6  17   1       10.38       13.84     33.54 o
  -5  17   1     1762.30     1664.85     63.67 o
  -4  17   1       13.21       -3.70     30.60 o
  -3  17   1      364.89      381.49     37.35 o
  -2  17   1     2446.29     2458.46     77.41 o
  -1  17   1      490.60      589.05     52.09 o
   0  17   1      121.71      183.06     41.82 o
   1  17   1      887.03     1077.61     54.92 o
   2  17   1     4843.59     4446.45     79.74 o
   3  17   1      465.94      470.18     41.27 o
   4  17   1      206.49      230.11     40.38 o
   5  17   1     4339.71     4117.04     68.83 o
   6  17   1      348.19      444.94     40.54 o
   7  17   1      578.93      586.77     45.55 o
   8  17   1     2389.64     2426.50     74.26 o
   9  17   1       27.42       54.29     46.32 o
  10  17   1      401.43      555.58     65.23 o
 -11  18   1      296.40      220.06     98.57 o
 -10  18   1       22.19        8.46     54.05 o
  -9  18   1      165.09      220.20     49.33 o
  -8  18   1      751.06      820.07     70.29 o
  -7  18   1       96.66      138.57     51.29 o
  -6  18   1     2626.18     2575.43     84.91 o
  -5  18   1     1443.22     1533.43     75.19 o
  -4  18   1      694.92      685.69     55.13 o
  -3  18   1     3062.76     3078.91    151.06 o
  -2  18   1       14.57       54.11     45.61 o
  -1  18   1    10779.09    10603.68    134.15 o
   0  18   1     8400.97     8263.20    118.61 o
   1  18   1     6308.26     5762.50     85.10 o
   2  18   1       86.61       97.33     36.91 o
   3  18   1        1.19       43.50     36.12 o
   4  18   1     2413.41     2221.01     82.74 o
   5  18   1      348.52      350.21     43.36 o
   6  18   1     3154.67     2987.33     69.76 o
   7  18   1       59.59       95.31     38.19 o
   8  18   1      186.73      252.53     45.04 o
   9  18   1      491.75      529.39     56.76 o
  10  18   1      643.99      624.63     75.25 o
 -10  19   1       57.89       96.21     59.49 o
  -9  19   1      144.98      138.39     49.74 o
  -8  19   1      116.07       91.76     62.70 o
  -7  19   1     6130.77     6012.33    118.78 o
  -6  19   1        5.90       41.52     46.16 o
  -5  19   1       31.38       26.48     43.44 o
  -4  19   1     1485.83     1488.77     80.78 o
  -3  19   1     5052.90     4887.60    111.79 o
  -2  19   1     1436.88     1405.63     79.00 o
  -1  19   1     1191.17     1238.33     75.27 o
   0  19   1      837.73     1289.61    127.45 o
   1  19   1     3238.40     3127.73    136.84 o
   2  19   1     1091.84     1116.54     60.33 o
   3  19   1     5193.20     5343.19     98.55 o
   4  19   1      390.64      444.09     43.51 o
   5  19   1      387.49      337.15     35.42 o
   6  19   1        4.70       19.23     41.97 o
   7  19   1     4721.29     4330.18     98.30 o
   8  19   1       29.65       49.25     50.61 o
   9  19   1      613.17      679.86     71.91 o
  10  19   1      124.59      119.70    127.58 o
 -10  20   1      329.94      216.08     63.58 o
  -9  20   1       42.38       69.05     48.70 o
  -8  20   1      612.74      595.72     68.33 o
  -7  20   1       17.79      116.87     54.00 o
  -6  20   1     2933.39     2743.83     90.96 o
  -5  20   1       65.06       16.79     45.13 o
  -4  20   1      775.38      932.23     59.96 o
  -3  20   1       36.27       11.58     51.16 o
  -2  20   1      562.03      688.66     63.87 o
  -1  20   1       20.14       56.62     48.00 o
   0  20   1    11877.63    11240.16    302.04 o
   1  20   1      545.00      615.83     55.21 o
   2  20   1     2017.46     2170.01     87.75 o
   3  20   1        0.65      -14.42     51.92 o
   4  20   1      242.57      184.61     48.30 o
   5  20   1      433.01      445.55     42.29 o
   6  20   1     1571.60     1439.99     68.72 o
   7  20   1       16.56       42.39     44.76 o
   8  20   1      475.96      521.94    104.81 o
   9  20   1       25.35      141.85     61.54 o
 -10  21   1      267.44      205.31     81.60 o
  -9  21   1      130.55      127.77     52.06 o
  -8  21   1     1379.47     1509.71     75.30 o
  -7  21   1     3686.66     3496.40    104.10 o
  -6  21   1     1610.75     1728.89     83.98 o
  -5  21   1      381.93      436.55     56.56 o
  -4  21   1     2978.13     3039.82    104.33 o
  -3  21   1       35.04       18.49     49.09 o
  -2  21   1      278.81      334.46     59.21 o
  -1  21   1     4106.14     4053.52    116.61 o
   0  21   1     1065.07     1387.87    111.70 o
   1  21   1      930.41     1007.16     95.96 o
   2  21   1       82.89      108.54    128.24 o
   3  21   1      891.78      925.81     94.37 o
   4  21   1     1209.70     1208.64     81.06 o
   5  21   1      569.78      640.53     64.10 o
   6  21   1     1195.36     1186.32     70.55 o
   7  21   1      991.57     1124.91     75.73 o
   8  21   1      498.98      561.84     66.56 o
   9  21   1      531.16      660.13     77.39 o
  -9  22   1       51.61       79.05    102.81 o
  -8  22   1      371.41      415.65     74.19 o
  -7  22   1       12.43       24.66     54.72 o
  -6  22   1     1388.79     1426.03     82.04 o
  -5  22   1     1723.32     1723.51     84.70 o
  -4  22   1       10.33       38.32     53.80 o
  -3  22   1     1333.36     1374.06     82.08 o
  -2  22   1     1869.89     1886.88    124.38 o
  -1  22   1      711.71     1026.57    124.66 o
   0  22   1      913.43     1378.50    138.95 o
   1  22   1     1826.17     1804.42    120.63 o
   2  22   1     1095.38     1235.87    143.17 o
   3  22   1     1241.34     1429.02    110.88 o
   4  22   1     1144.47     1133.37    103.92 o
   5  22   1      475.53      393.80     72.60 o
   6  22   1      153.34      157.22     67.58 o
   7  22   1       88.64       34.76     80.82 o
   8  22   1        5.16       83.54     87.12 o
   9  22   1      116.57      154.98     66.20 o
  -9  23   1       70.95       72.16     56.26 o
  -8  23   1      652.54      640.72     61.73 o
  -7  23   1      119.37      220.73     60.58 o
  -6  23   1     1233.10     1303.89     81.53 o
  -5  23   1     1767.87     1735.32    141.66 o
  -4  23   1      524.44      550.25     93.17 o
  -3  23   1     2053.73     1746.71    123.04 o
  -2  23   1        0.21      -54.55     66.53 o
  -1  23   1     3452.57     3753.01    144.69 o
   0  23   1       56.64      211.55     76.43 o
   1  23   1      197.74      176.13     77.92 o
   2  23   1      212.83      244.71     77.37 o
   3  23   1      981.96     1093.00    102.37 o
   4  23   1     1376.38     1485.18    119.36 o
   5  23   1     4215.57     4083.09    131.13 o
   6  23   1     1026.51     1004.81    108.46 o
   7  23   1      176.99      233.91     89.19 o
   8  23   1      101.96       21.07    100.96 o
  -9  24   1        1.91      -77.15     77.15 o
  -8  24   1       13.22      -71.53     71.53 o
  -7  24   1       70.31      101.79     68.65 o
  -6  24   1      172.60       72.65     68.44 o
  -5  24   1       15.81       56.75     84.59 o
  -4  24   1     1262.89     1363.53    118.46 o
  -3  24   1       93.38      167.13     79.39 o
  -2  24   1     3392.13     3524.26    145.43 o
  -1  24   1        2.95       28.52     93.17 o
   0  24   1      496.97      473.13     90.10 o
   1  24   1        6.33        4.21     75.44 o
   2  24   1     5763.17     5572.23    164.27 o
   3  24   1        8.84      -37.77     74.79 o
   4  24   1     2985.70     2808.71    146.61 o
   5  24   1        0.73      -53.51     81.84 o
   6  24   1      260.24      312.17     94.77 o
   7  24   1       39.63       67.43     90.22 o
   8  24   1       41.29      110.43     97.71 o
  -8  25   1      375.63      306.45    102.51 o
  -7  25   1       79.33      -16.34     98.37 o
  -6  25   1      381.49      302.43     92.90 o
  -5  25   1     1643.84     1577.37    133.14 o
  -4  25   1      425.99      489.77     95.59 o
  -3  25   1      383.44      400.30     91.70 o
  -2  25   1       46.76       42.26     77.82 o
  -1  25   1     2167.95     2086.57    341.20 o
   0  25   1       77.49      -29.17     77.10 o
   1  25   1      125.30      109.99    103.56 o
   2  25   1       87.39        3.96     88.95 o
   3  25   1      595.68      601.11    123.37 o
   4  25   1     1215.81     1172.45    116.60 o
   5  25   1     2040.23     1910.96    138.22 o
   6  25   1      230.85      296.43     95.72 o
   7  25   1       76.20       20.30     92.95 o
   8  25   1       40.44     -132.46    132.46 o
  -8  26   1       42.35      230.19    106.28 o
  -7  26   1       11.36      -94.34    109.08 o
  -6  26   1      518.75      597.12    108.12 o
  -5  26   1      272.03      330.98     97.52 o
  -4  26   1       22.35       -1.77     81.94 o
  -3  26   1     1242.90     1259.11    115.35 o
  -2  26   1      718.59      720.33    102.33 o
  -1  26   1      790.20      953.85    151.61 o
   0  26   1     1699.13     1664.38    131.01 o
   1  26   1     1124.64     1373.76    113.46 o
   2  26   1       17.95      -49.89     79.89 o
   3  26   1      925.13     1095.92    111.13 o
   4  26   1      769.66      821.27    114.92 o
   5  26   1       35.15     -105.18    116.87 o
   6  26   1      101.35       70.98    159.73 o
   7  26   1       33.76      246.08    146.74 o
  -7  27   1     1038.55      992.07    269.78 o
  -6  27   1      532.11      515.09    109.20 o
  -5  27   1      268.63      205.70    122.39 o
  -4  27   1      873.43      799.05    179.85 o
  -3  27   1       48.09       81.99     84.74 o
  -2  27   1       14.88      -76.31     82.41 o
  -1  27   1     1561.11     1539.75    125.11 o
   0  27   1      136.56      239.34     90.87 o
   1  27   1      152.93      191.75     86.28 o
   2  27   1      289.74      205.10     91.02 o
   3  27   1      841.30      865.13    117.20 o
   4  27   1     1024.43      996.14    115.01 o
   5  27   1       71.51      107.14     94.31 o
   6  27   1      547.40      481.13    162.32 o
   7  27   1      394.17      722.01    175.31 o
  -7  28   1        6.70       95.67    104.91 o
  -6  28   1      972.33      996.05    172.39 o
  -5  28   1      245.34      257.41    103.86 o
  -4  28   1       74.80       61.65    109.41 o
  -3  28   1      121.04       33.10     85.29 o
  -2  28   1      276.31      439.29     98.68 o
  -1  28   1        4.15       72.51    146.09 o
   0  28   1     2582.10     2472.64    145.36 o
   1  28   1       29.63       35.76     83.77 o
   2  28   1     1040.66     1155.70    119.99 o
   3  28   1       86.80      152.26     87.23 o
   4  28   1      161.89      223.40     96.36 o
   5  28   1        9.95       99.34    146.74 o
   6  28   1      164.67       18.18    148.69 o
  -6  29   1       44.02      -96.77    100.85 o
  -5  29   1       22.90      -54.54     98.85 o
  -4  29   1       26.74      -52.60     89.71 o
  -3  29   1      424.40      359.40    103.51 o
  -2  29   1       13.94       50.93     87.64 o
  -1  29   1      635.33      840.94    111.79 o
   0  29   1       95.69       51.02     90.16 o
   1  29   1      736.52      797.34    123.37 o
   2  29   1       63.62      -81.71     87.64 o
   3  29   1     1105.63     1088.19    168.17 o
   4  29   1       25.19      -57.14    136.35 o
   5  29   1       59.86      101.29    151.28 o
   6  29   1        7.84      -14.28    153.88 o
  -5  30   1      382.61      386.91    161.67 o
  -4  30   1      182.58      107.61    117.20 o
  -3  30   1      347.65      270.34    149.99 o
  -2  30   1        8.36      -75.03     87.90 o
  -1  30   1     1039.22      980.65    120.92 o
   0  30   1      729.65      698.75    112.68 o
   1  30   1     1081.35     1138.07    119.70 o
   2  30   1        8.85       45.77    152.26 o
   3  30   1       19.40     -134.40    134.40 o
   4  30   1      268.70      195.44    150.64 o
   5  30   1        8.84      -21.43    146.09 o
  -5  31   1      329.26      333.46    114.04 o
  -4  31   1        9.10       41.63    107.46 o
  -3  31   1       10.95       35.13    101.66 o
  -2  31   1      365.08      415.15    111.68 o
  -1  31   1      251.77      254.85    107.43 o
   0  31   1       15.45      -51.84     94.49 o
   1  31   1       87.22       78.48     98.45 o
   2  31   1      425.91      425.29    154.53 o
   3  31   1       26.05     -145.44    149.34 o
   4  31   1        0.34     -131.81    131.81 o
  -4  32   1      402.54      433.67    119.12 o
  -3  32   1        4.31      -65.95    101.46 o
  -2  32   1     1171.77     1124.17    131.49 o
  -1  32   1      236.81      164.54    106.81 o
   0  32   1       37.75       11.89    183.75 o
   1  32   1      320.35      329.19    162.32 o
   2  32   1      308.74      155.18    151.28 o
   3  32   1       32.13       87.65    156.48 o
  -2  33   1       14.21     -106.45    108.11 o
  -1  33   1      303.05      375.94    164.92 o
   0  33   1       34.46     -122.07    146.74 o
   1  33   1       15.84       57.79    156.48 o
 -12   0   2       16.96      -22.30     53.49 o
 -10   0   2     1663.09     1445.14     91.53 o
  -8   0   2      277.77      318.65     48.52 o
  -6   0   2    17298.13    17408.72    198.55 o
  -4   0   2    16314.65    16738.09    221.41 o
  -2   0   2     1648.15     1973.43     58.04 o
   2   0   2       31.43       31.80     55.84 o
   4   0   2     2074.20     2166.01     63.99 o
   6   0   2      130.94       91.58     56.16 o
   8   0   2       28.40       50.85     49.67 o
  10   0   2     4741.45     4385.50    133.70 o
  12   0   2       91.78       97.05     76.21 o
 -13   1   2     1295.29     1237.99     68.78 o
 -12   1   2      239.18      318.46     71.23 o
 -11   1   2        2.84      -21.01     33.80 o
 -10   1   2      394.61      377.19     40.43 o
  -9   1   2      473.39      516.22     46.67 o
  -8   1   2     1505.35     1525.01     73.19 o
  -7   1   2     1593.21     1567.75     57.55 o
  -6   1   2     3380.27     3193.89    118.27 o
  -5   1   2      371.38      484.69     36.57 o
  -4   1   2     7006.64     7677.29     95.12 o
  -3   1   2      175.17      277.38     34.11 o
  -2   1   2     2635.49     2701.13     42.87 o
  -1   1   2    32600.20    33706.96    379.37 o
   0   1   2     6876.79     6819.14    577.55 o
   1   1   2    20667.30    21997.99    150.04 o
   2   1   2     2201.44     2252.00     39.83 o
   3   1   2    24522.18    25136.19    165.62 o
   4   1   2      275.24      255.90     21.96 o
   5   1   2       16.91      -18.63     18.63 o
   6   1   2     4282.48     4191.88     70.68 o
   7   1   2     3861.91     3607.29     73.71 o
   8   1   2     1623.81     1590.35     60.92 o
   9   1   2     4735.14     4440.87     90.52 o
  10   1   2      122.23      174.63     45.27 o
  11   1   2       72.69      117.60     46.48 o
  12   1   2        0.05      106.82     63.07 o
 -13   2   2      424.69      532.86     64.35 o
 -12   2   2      110.92      119.13     38.87 o
 -11   2   2     1257.14     1191.99     63.44 o
 -10   2   2      702.61      646.72     47.75 o
  -9   2   2       47.52        5.22     29.28 o
  -8   2   2      753.27      854.80     67.75 o
  -7   2   2      346.29      342.21     40.45 o
  -6   2   2    12084.23    11560.93    109.51 o
  -5   2   2    29046.24    29916.20    171.35 o
  -4   2   2      450.34      429.69     30.71 o
  -3   2   2    34317.27    34505.39    446.00 o
  -2   2   2    62534.22    61530.75   1033.89 o
  -1   2   2    29511.79    29952.93    258.10 o
   0   2   2    36734.88    37686.92    263.80 o
   1   2   2    12487.31    13325.14    101.10 o
   2   2   2      613.79      692.92     34.83 o
   3   2   2     1072.70     1115.41     38.65 o
   4   2   2    20562.27    20399.57    175.01 o
   5   2   2      634.16      705.97     39.39 o
   6   2   2      118.84      100.26     26.87 o
   7   2   2      370.24      275.02     34.45 o
   8   2   2      945.02      991.85     53.99 o
   9   2   2     1647.75     1674.49     66.61 o
  10   2   2      584.52      671.11     52.87 o
  11   2   2      408.62      396.28     53.28 o
 -13   3   2       79.30      147.75     47.93 o
 -12   3   2       80.25       15.22     43.23 o
 -11   3   2     1942.16     2000.93     82.47 o
 -10   3   2      460.85      614.15     51.45 o
  -9   3   2      875.93      815.79     45.30 o
  -8   3   2     4417.91     4179.73     78.61 o
  -7   3   2     1387.56     1327.22     60.65 o
  -6   3   2     5391.50     5255.41    106.54 o
  -5   3   2    38405.58    38952.97    656.39 o
  -4   3   2      949.33      827.35     43.38 o
  -3   3   2     6837.30     6725.89    141.61 o
  -2   3   2    26245.56    26472.38    121.63 o
  -1   3   2    52555.01    53293.61    240.09 o
   0   3   2     3635.46     3759.10     74.89 o
   1   3   2     2919.10     3120.55     64.12 o
   2   3   2     7601.25     7878.78    204.66 o
   3   3   2     7980.54     8133.55     89.72 o
   4   3   2     5006.91     4846.62     66.09 o
   5   3   2    28694.77    28864.33    169.07 o
   6   3   2     2169.98     2141.81     93.44 o
   7   3   2      549.16      558.84     39.47 o
   8   3   2     3257.88     3202.95     70.19 o
   9   3   2      806.26      958.60     55.28 o
  10   3   2      778.22      818.50     56.18 o
  11   3   2      300.36      371.51     52.05 o
 -13   4   2        1.40      -36.38     44.08 o
 -12   4   2      485.63      545.41     54.85 o
 -11   4   2      280.84      367.55     44.59 o
 -10   4   2       30.28       -3.47     34.98 o
  -9   4   2      528.83      515.18     40.62 o
  -8   4   2     3308.29     3132.23     85.66 o
  -7   4   2     1542.83     1593.11     56.75 o
  -6   4   2     6438.40     6006.39     70.88 o
  -5   4   2     7777.35     8227.79     69.50 o
  -4   4   2    26559.72    26336.11    344.11 o
  -3   4   2      678.29      720.96     33.54 o
  -2   4   2    62350.80    61830.80    747.39 o
  -1   4   2      319.96      443.82     19.69 o
   0   4   2       30.84       42.22     28.31 o
   1   4   2    17487.74    18197.92    117.08 o
   2   4   2     2007.48     1917.18     48.93 o
   3   4   2     2405.54     2462.98     80.35 o
   4   4   2    27498.27    27068.20    280.96 o
   5   4   2     3832.26     3981.88     69.28 o
   6   4   2     1617.79     1600.90    108.62 o
   7   4   2      132.51      108.41     36.41 o
   8   4   2     1893.61     1806.56     59.17 o
   9   4   2       23.54       53.99     34.95 o
  10   4   2      247.13      318.38     46.54 o
  11   4   2       78.23       54.57     46.33 o
 -13   5   2        0.93      -31.10     44.77 o
 -12   5   2      243.40      243.36     56.14 o
 -11   5   2     1011.34     1085.94    113.12 o
 -10   5   2     1150.86     1085.39     66.60 o
  -9   5   2     5313.42     5067.98    128.60 o
  -8   5   2      858.64      907.59     53.50 o
  -7   5   2      366.90      411.46     42.17 o
  -6   5   2     2554.32     2347.13     74.58 o
  -5   5   2    20772.41    20391.95    191.00 o
  -4   5   2     4790.17     4780.72     75.71 o
  -3   5   2     5280.69     4970.11     63.03 o
  -2   5   2    24924.47    24865.66    165.32 o
  -1   5   2     5562.49     5258.86     88.30 o
   0   5   2    60407.86    56906.66   1228.59 o
   1   5   2     2014.77     2062.44     44.02 o
   2   5   2      563.56      586.86     29.22 o
   3   5   2      999.10     1274.51     57.69 o
   4   5   2     1437.42     1472.50     47.11 o
   5   5   2    39088.86    37329.34    363.70 o
   6   5   2     7000.59     7127.43     95.60 o
   7   5   2        7.32      -32.06     32.06 o
   8   5   2      486.26      552.02     47.43 o
   9   5   2      161.30      176.94     36.74 o
  10   5   2       50.08      118.63     40.51 o
  11   5   2      520.58      553.98     56.22 o
 -13   6   2      138.58       88.77     53.51 o
 -12   6   2      433.58      498.16     52.36 o
 -11   6   2      643.01      772.71     54.73 o
 -10   6   2      157.54      264.88     40.55 o
  -9   6   2      132.20      100.14     31.64 o
  -8   6   2     3519.83     3605.33     81.24 o
  -7   6   2       20.38       33.63     28.00 o
  -6   6   2     3174.66     2994.39     61.58 o
  -5   6   2      206.59      231.68     24.58 o
  -4   6   2     9095.54     9576.48    136.55 o
  -3   6   2    19210.33    19668.06    312.99 o
  -2   6   2     9213.02     8532.18    119.30 o
  -1   6   2     6768.02     7034.69    169.07 o
   0   6   2     2202.40     2420.56     46.13 o
   1   6   2    11310.10    12038.10    110.65 o
   2   6   2        2.84       -7.64     15.53 o
   3   6   2    11580.75    12277.58    221.86 o
   4   6   2     7767.50     7213.43     79.93 o
   5   6   2     1794.77     1830.86     56.78 o
   6   6   2     5365.77     5289.46     85.62 o
   7   6   2      372.18      367.77     42.45 o
   8   6   2      280.30      337.34     41.14 o
   9   6   2      803.40      895.49     58.63 o
  10   6   2      202.50      148.39     42.30 o
  11   6   2      438.35      501.46     59.98 o
 -13   7   2      228.96      316.11     58.51 o
 -12   7   2       89.92      140.52     54.54 o
 -11   7   2       17.03       89.26     39.06 o
 -10   7   2     3617.88     3358.47     86.06 o
  -9   7   2       29.03       40.60     30.36 o
  -8   7   2     2836.24     2768.39     75.80 o
  -7   7   2    10847.38    10480.84    112.35 o
  -6   7   2    10211.02    10065.92    121.38 o
  -5   7   2     2504.00     2506.43     52.50 o
  -4   7   2     3574.17     3322.53     67.82 o
  -3   7   2      919.25      847.72     30.44 o
  -2   7   2     5567.34     6302.25    155.20 o
  -1   7   2     5568.00     5467.99    127.09 o
   0   7   2    17274.27    17545.88    158.66 o
   1   7   2     4342.10     4401.65     47.69 o
   2   7   2       74.58       62.16     18.62 o
   3   7   2    19832.80    20919.46    212.56 o
   4   7   2    21215.20    21661.14    136.34 o
   5   7   2     2997.61     2946.04     56.27 o
   6   7   2     7819.90     7830.59    110.49 o
   7   7   2     1513.19     1461.33     63.64 o
   8   7   2       11.25      -22.39     33.81 o
   9   7   2      319.22      276.37     45.02 o
  10   7   2      199.92      171.07     41.56 o
  11   7   2      198.21      251.20     50.65 o
 -12   8   2       69.72      151.13     47.71 o
 -11   8   2      371.45      485.14     49.67 o
 -10   8   2      462.35      441.50     42.35 o
  -9   8   2       59.88       65.58     31.03 o
  -8   8   2     1160.28     1032.53     71.23 o
  -7   8   2      107.67      135.25     48.36 o
  -6   8   2     8162.21     8101.53     91.73 o
  -5   8   2      174.97      297.50     28.45 o
  -4   8   2      514.95      509.46     25.38 o
  -3   8   2     8500.18     8411.78     77.48 o
  -2   8   2     4520.05     4974.63     75.73 o
  -1   8   2      333.86      335.12     27.58 o
   0   8   2    45640.05    44225.73    727.68 o
   1   8   2     2187.39     2382.90     40.75 o
   2   8   2     9590.58    10095.64    141.46 o
   3   8   2    10767.63    10843.92     88.03 o
   4   8   2     3594.13     3646.57     59.21 o
   5   8   2     2160.63     2267.55     53.88 o
   6   8   2     1679.37     1668.11     54.63 o
   7   8   2     1035.67     1011.30     49.83 o
   8   8   2       13.04      -17.03     41.74 o
   9   8   2      138.77      176.61     39.02 o
  10   8   2     2026.20     1966.92    128.21 o
  11   8   2       84.09      190.72     49.73 o
 -12   9   2      107.48       52.43     47.02 o
 -11   9   2       12.30      -28.93     39.76 o
 -10   9   2       82.61       40.27     40.45 o
  -9   9   2     3657.12     3257.10    108.33 o
  -8   9   2     1809.34     1777.42     69.17 o
  -7   9   2    16708.00    16605.21    141.84 o
  -6   9   2       66.54       21.54     24.27 o
  -5   9   2      677.93      648.54     30.74 o
  -4   9   2      732.54      771.08     30.25 o
  -3   9   2      906.53      980.69     30.47 o
  -2   9   2     3022.65     3148.91     72.08 o
  -1   9   2    18118.64    18128.06    492.48 o
   0   9   2      227.99      166.41     30.66 o
   1   9   2    37274.18    37197.18    354.00 o
   2   9   2     8125.13     8296.33     70.51 o
   3   9   2    22466.15    22038.48    216.37 o
   4   9   2      488.16      463.69     29.76 o
   5   9   2      964.28     1036.83     44.34 o
   6   9   2      521.45      546.73     39.85 o
   7   9   2      723.86      779.29     44.29 o
   8   9   2      420.30      412.84     39.61 o
   9   9   2     2233.41     2076.06     66.33 o
  10   9   2      111.87      151.61     48.32 o
  11   9   2      166.01      180.03     50.73 o
 -12  10   2      206.17      202.24     50.67 o
 -11  10   2       89.01       89.63     41.59 o
 -10  10   2      200.08      197.94     37.55 o
  -9  10   2     1116.01     1164.67     61.57 o
  -8  10   2      588.23      629.85     54.06 o
  -7  10   2     3893.89     3952.17     68.95 o
  -6  10   2      588.34      615.22     37.85 o
  -5  10   2     9339.24     9319.92     92.20 o
  -4  10   2     3429.64     3418.84     54.57 o
  -3  10   2     4562.34     4760.56     58.44 o
  -2  10   2     1364.92     1370.55     37.98 o
  -1  10   2     6459.78     6033.74     72.06 o
   0  10   2    33145.77    32905.64   1102.91 o
   1  10   2    77974.49    76716.98    443.07 o
   2  10   2     3633.23     3438.58     61.73 o
   3  10   2     4876.01     5213.36     72.44 o
   4  10   2      564.60      730.76     38.91 o
   5  10   2     2079.67     2123.90     54.59 o
   6  10   2      754.67      790.40     44.67 o
   7  10   2     1076.15     1023.23     49.53 o
   8  10   2       87.33       99.67     34.04 o
   9  10   2      420.69      396.70     44.38 o
  10  10   2     1962.65     1940.73    114.33 o
  11  10   2      758.01      993.41     63.85 o
 -12  11   2      362.29      420.60     54.17 o
 -11  11   2      272.14      303.77     46.62 o
 -10  11   2      757.53      734.29     57.25 o
  -9  11   2        1.48      -30.71     31.69 o
  -8  11   2     5752.25     5511.75     81.54 o
  -7  11   2      775.53      788.65     46.36 o
  -6  11   2     3611.81     3583.57     98.03 o
  -5  11   2      448.43      479.07     41.77 o
  -4  11   2     1684.68     1719.68     42.11 o
  -3  11   2     3647.67     3395.31     46.77 o
  -2  11   2     6674.16     6575.88     81.57 o
  -1  11   2     2432.31     2382.18     57.04 o
   0  11   2        4.45        9.22     28.73 o
   1  11   2    14527.37    15325.54    182.42 o
   2  11   2    17712.24    17520.24    289.28 o
   3  11   2       26.99       -1.90     20.72 o
   4  11   2     4390.16     4321.71     80.00 o
   5  11   2     2250.36     2244.01     55.50 o
   6  11   2      502.14      530.30     43.41 o
   7  11   2        3.01       -5.88     29.59 o
   8  11   2     2247.31     2153.40     64.05 o
   9  11   2      108.03       76.20     43.33 o
  10  11   2      219.89      314.59     70.57 o
  11  11   2      476.77      522.27     63.57 o
 -12  12   2     1356.47     1304.84     74.68 o
 -11  12   2       18.98       35.33     41.37 o
 -10  12   2       31.93        8.38     31.84 o
  -9  12   2      368.39      393.92     41.35 o
  -8  12   2      690.02      744.24     42.99 o
  -7  12   2       97.97       43.17     30.34 o
  -6  12   2      628.00      655.47     38.75 o
  -5  12   2     4446.58     4485.66     65.14 o
  -4  12   2     3870.02     3837.70     60.48 o
  -3  12   2     1256.91     1508.18     41.96 o
  -2  12   2    22608.80    22021.71    380.68 o
  -1  12   2     5284.66     5019.04     73.45 o
   0  12   2      272.64      382.00     24.27 o
   1  12   2    17940.61    18000.81    242.33 o
   2  12   2     6756.10     6591.41     68.72 o
   3  12   2      481.35      529.07     31.28 o
   4  12   2        2.10       -9.59     24.75 o
   5  12   2      291.90      336.39     37.09 o
   6  12   2     1353.35     1293.21     53.69 o
   7  12   2      953.02     1029.93     50.53 o
   8  12   2      590.50      652.91     45.68 o
   9  12   2      858.75      816.45     59.18 o
  10  12   2       90.29      177.42     49.50 o
  11  12   2      464.39      467.61     63.90 o
 -12  13   2       42.57      154.35     80.13 o
 -11  13   2      768.14      716.01    104.07 o
 -10  13   2        2.60       -5.45     33.72 o
  -9  13   2     2514.06     2401.30     67.34 o
  -8  13   2      606.67      640.54     43.30 o
  -7  13   2      434.31      418.31     37.36 o
  -6  13   2      174.51      186.99     35.84 o
  -5  13   2     4568.58     4208.17     81.54 o
  -4  13   2     5546.27     5377.29     92.73 o
  -3  13   2     5804.04     5824.95    105.07 o
  -2  13   2     1711.63     2099.49    168.42 o
  -1  13   2     2941.04     3149.25     92.48 o
   0  13   2      296.63      298.00     25.07 o
   1  13   2      649.97      639.84     34.39 o
   2  13   2    12645.23    12460.48     92.45 o
   3  13   2      680.26      713.57     45.52 o
   4  13   2      448.65      470.67     35.74 o
   5  13   2    10101.12     9568.72    106.30 o
   6  13   2     1483.96     1543.48     60.77 o
   7  13   2     1002.51     1049.10     50.28 o
   8  13   2      659.17      633.88     45.98 o
   9  13   2      129.93      136.44     45.10 o
  10  13   2      217.20      219.62     53.17 o
  11  13   2      354.39      444.42     62.81 o
 -12  14   2      726.11      859.25    130.14 o
 -11  14   2      492.14      424.10     52.06 o
 -10  14   2        8.68       10.14     33.61 o
  -9  14   2      511.33      525.72     43.64 o
  -8  14   2     1397.61     1356.70     53.62 o
  -7  14   2      115.12       67.00     33.59 o
  -6  14   2      624.44      712.77     42.35 o
  -5  14   2       46.91       57.21     28.37 o
  -4  14   2     6588.08     6373.79    126.64 o
  -3  14   2    20820.00    19671.12    115.35 o
  -2  14   2    19526.87    19377.09    294.69 o
  -1  14   2     4598.41     4643.32     92.64 o
   0  14   2     3802.85     3555.23     96.64 o
   1  14   2      713.98      728.28     33.31 o
   2  14   2      490.44      491.60     29.95 o
   3  14   2     1220.28     1224.36     47.54 o
   4  14   2     3157.69     3358.81     65.84 o
   5  14   2        3.88       30.41     35.12 o
   6  14   2     1189.41     1190.11     57.87 o
   7  14   2     1902.14     1768.97     64.54 o
   8  14   2      318.85      284.62     44.09 o
   9  14   2        4.08       42.53     42.56 o
  10  14   2       37.67       12.35     49.50 o
 -11  15   2       59.40      108.62     55.25 o
 -10  15   2     1085.31     1090.11     68.59 o
  -9  15   2      488.42      508.13     50.34 o
  -8  15   2       18.96       76.07     40.44 o
  -7  15   2      468.86      443.19     53.21 o
  -6  15   2      896.93      853.35     45.87 o
  -5  15   2     2112.71     1918.55     57.31 o
  -4  15   2    17383.23    16334.62    219.42 o
  -3  15   2      578.21      619.14     52.31 o
  -2  15   2     1776.56     1806.94     77.29 o
  -1  15   2      869.19     1033.40     64.96 o
   0  15   2     1405.06     1353.80     68.92 o
   1  15   2      438.37      494.18     29.40 o
   2  15   2     3356.87     3209.93     52.46 o
   3  15   2      605.43      611.96     38.82 o
   4  15   2     3469.72     3549.86     76.44 o
   5  15   2     1760.96     1564.63     59.86 o
   6  15   2    10453.67     9421.95    107.96 o
   7  15   2      232.90      246.33     41.17 o
   8  15   2      322.46      405.91     49.08 o
   9  15   2        1.71      -36.76     43.27 o
  10  15   2      501.47      592.91     62.13 o
 -11  16   2      678.63      635.86     70.52 o
 -10  16   2        8.09       42.98     46.08 o
  -9  16   2     1238.40     1180.55     80.54 o
  -8  16   2      978.74     1168.03     95.31 o
  -7  16   2      202.44      260.81     49.22 o
  -6  16   2     3239.53     3098.96    102.25 o
  -5  16   2       22.71      -40.01     40.01 o
  -4  16   2      992.37     1070.52     62.93 o
  -3  16   2    25616.08    24688.93    201.13 o
  -2  16   2     2931.74     2703.62     85.84 o
  -1  16   2     8546.16     8797.56    118.73 o
   0  16   2     1383.68     1402.18     72.47 o
   1  16   2     2199.18     2226.68     46.46 o
   2  16   2     1137.67     1159.13     42.95 o
   3  16   2     4508.87     4390.91     90.15 o
   4  16   2      297.36      291.12     34.98 o
   5  16   2     1209.63     1096.31     51.04 o
   6  16   2     1362.96     1414.28     76.63 o
   7  16   2     2888.59     2702.24     85.85 o
   8  16   2      528.29      569.74     52.95 o
   9  16   2       43.42       90.12     46.80 o
  10  16   2      391.70      346.23     60.09 o
 -11  17   2      246.90      251.44     63.03 o
 -10  17   2      603.09      625.02     68.90 o
  -9  17   2       42.96       94.19     53.00 o
  -8  17   2      154.78      128.63     52.48 o
  -7  17   2     4361.27     4222.95    110.60 o
  -6  17   2       22.51       17.61     41.54 o
  -5  17   2      678.84      682.88     56.12 o
  -4  17   2     4392.59     4329.49    119.40 o
  -3  17   2      448.98      531.02     55.82 o
  -2  17   2      935.00     1150.22     77.59 o
  -1  17   2     2126.76     2228.60     84.28 o
   0  17   2      684.81      845.93     71.19 o
   1  17   2      268.33      321.95     27.67 o
   2  17   2     5505.23     5467.07     92.79 o
   3  17   2     2167.38     2256.06     58.74 o
   4  17   2     1534.20     1444.49     55.16 o
   5  17   2     1834.43     1774.44     59.97 o
   6  17   2     2753.86     2643.95     83.95 o
   7  17   2     4188.28     4002.34     85.22 o
   8  17   2       57.09       91.22     43.94 o
   9  17   2      159.29      238.47     51.19 o
  10  17   2      154.70      240.97     57.36 o
 -11  18   2      352.77      264.26     64.22 o
 -10  18   2       36.03        6.29     49.31 o
  -9  18   2      553.57      538.33     65.44 o
  -8  18   2       27.04       43.42     50.06 o
  -7  18   2       99.17       93.77     48.81 o
  -6  18   2      636.76      720.49     64.04 o
  -5  18   2     1039.18     1084.69     61.97 o
  -4  18   2     6205.40     5656.18    102.34 o
  -3  18   2      291.32      337.40     55.50 o
  -2  18   2     3715.19     3525.25     96.74 o
  -1  18   2      940.52      993.88     80.91 o
   0  18   2     4283.52     4455.34    104.86 o
   1  18   2     8862.35     8385.73    164.79 o
   2  18   2      652.97      711.41     52.79 o
   3  18   2      216.60      275.25     38.76 o
   4  18   2        0.03      -21.23     29.85 o
   5  18   2       47.74       27.20     31.76 o
   6  18   2        7.48       24.09     35.51 o
   7  18   2      773.36      892.86     62.26 o
   8  18   2      586.73      767.07     89.76 o
   9  18   2      687.90      665.66     60.28 o
 -11  19   2       64.03      127.01     65.29 o
 -10  19   2        6.21       59.91     64.90 o
  -9  19   2        0.07       55.01     53.92 o
  -8  19   2     2353.43     2210.74    113.02 o
  -7  19   2      803.97      942.57     67.31 o
  -6  19   2     2536.81     2527.17     84.68 o
  -5  19   2        3.86      -40.41     40.41 o
  -4  19   2       23.69       39.36     50.63 o
  -3  19   2       20.02       13.92     50.34 o
  -2  19   2     2671.65     2648.25     92.41 o
  -1  19   2      950.26     1037.65     85.53 o
   0  19   2        0.79       98.60     45.82 o
   1  19   2       19.41       58.09     46.83 o
   2  19   2     9571.53     8751.76    131.65 o
   3  19   2      950.05     1022.03     62.44 o
   4  19   2      331.43      291.37     35.44 o
   5  19   2      601.44      690.05     44.96 o
   6  19   2      337.36      345.16     43.42 o
   7  19   2      856.49      822.14     56.79 o
   8  19   2     2135.56     1895.47     81.07 o
   9  19   2      157.59      198.36     92.21 o
 -10  20   2       23.30      -52.50     52.50 o
  -9  20   2      562.18      636.64     93.58 o
  -8  20   2       17.94      123.48     55.76 o
  -7  20   2      226.85      176.23     54.65 o
  -6  20   2      123.84      160.92     49.91 o
  -5  20   2     4621.32     4467.50     97.85 o
  -4  20   2        0.09       40.95     49.23 o
  -3  20   2      327.27      396.64     58.80 o
  -2  20   2      580.89      792.33     64.66 o
  -1  20   2     2382.89     2552.58     92.16 o
   0  20   2       52.56       92.92     48.96 o
   1  20   2     9436.44     9271.63    134.71 o
   2  20   2      887.28      996.59     72.31 o
   3  20   2      360.01      434.44     69.34 o
   4  20   2        3.57        2.96     40.80 o
   5  20   2        4.10      -20.51     43.38 o
   6  20   2      579.23      610.99     47.31 o
   7  20   2      162.07      238.98     55.99 o
   8  20   2       43.13       84.39     55.92 o
   9  20   2      713.77      861.94     78.75 o
 -10  21   2      101.21      184.77     57.35 o
  -9  21   2      720.35      727.57     84.11 o
  -8  21   2     1225.58     1365.89     84.86 o
  -7  21   2     1675.65     1580.83     85.86 o
  -6  21   2     1434.10     1492.91     81.22 o
  -5  21   2      183.42      232.41     50.44 o
  -4  21   2     1992.03     1938.04     92.67 o
  -3  21   2     2030.29     2030.13     90.78 o
  -2  21   2     1555.96     1871.14     93.33 o
  -1  21   2     1924.87     1966.19    153.77 o
   0  21   2     1679.20     1913.19     89.50 o
   1  21   2      793.85      830.98     75.32 o
   2  21   2     4004.10     3842.02    164.63 o
   3  21   2     1587.66     1570.16     84.85 o
   4  21   2        0.53      -19.36     56.31 o
   5  21   2      892.12     1008.77     82.76 o
   6  21   2      100.24       85.59     65.66 o
   7  21   2      336.98      521.40     96.09 o
   8  21   2     1035.38      951.80    113.64 o
   9  21   2        4.25      -90.25    117.52 o
 -10  22   2       16.16       -4.20     56.66 o
  -9  22   2      470.87      495.44     80.97 o
  -8  22   2       22.05      -15.45     56.75 o
  -7  22   2      135.78      126.06     58.76 o
  -6  22   2      842.31      805.40     66.29 o
  -5  22   2     1879.13     1807.74    136.69 o
  -4  22   2      395.86      419.16     62.58 o
  -3  22   2     1584.46     1475.82     87.70 o
  -2  22   2     1636.12     1831.07     86.71 o
  -1  22   2       46.96      132.94     49.96 o
   0  22   2     2328.62     2532.55     94.00 o
   1  22   2      580.93      660.28     87.12 o
   2  22   2     4784.99     4526.71    147.39 o
   3  22   2     3627.32     3383.90    156.80 o
   4  22   2       20.59       92.06     61.21 o
   5  22   2      341.02      329.53     75.07 o
   6  22   2       52.92       23.13     79.83 o
   7  22   2      676.21      699.80    119.47 o
   8  22   2      279.19      375.29    135.05 o
  -9  23   2      409.46      267.92     82.61 o
  -8  23   2      211.68      137.66    100.40 o
  -7  23   2      589.88      708.62     69.27 o
  -6  23   2       22.61       37.64     53.69 o
  -5  23   2        0.51       23.56     57.68 o
  -4  23   2     2602.57     2619.53    131.68 o
  -3  23   2      301.35      366.90     60.57 o
  -2  23   2      335.41      457.07     59.73 o
  -1  23   2      694.40      790.94     91.24 o
   0  23   2     1523.92     1467.48    115.07 o
   1  23   2      608.31      685.90     89.55 o
   2  23   2       53.71       45.33     73.31 o
   3  23   2     2210.42     2254.71    212.64 o
   4  23   2     3076.45     2920.10    171.09 o
   5  23   2      272.22      275.12     73.71 o
   6  23   2     1226.28     1365.55    118.74 o
   7  23   2       22.27      -42.20    112.98 o
   8  23   2       61.48      -74.67    126.61 o
  -9  24   2      118.66      146.55     81.33 o
  -8  24   2        1.00       13.32     70.08 o
  -7  24   2       50.39       77.58     58.14 o
  -6  24   2       17.18       14.02     61.49 o
  -5  24   2      154.92      191.80    127.54 o
  -4  24   2      450.80      464.68     68.11 o
  -3  24   2     2733.21     2979.46    145.44 o
  -2  24   2       54.24      -32.77    101.29 o
  -1  24   2      822.24      974.75    169.79 o
   0  24   2      186.12      139.42     75.49 o
   1  24   2      190.27       90.80     79.68 o
   2  24   2      316.06      176.78    116.55 o
   3  24   2     3156.93     2984.53    144.49 o
   4  24   2       31.12      -13.59     79.95 o
   5  24   2      109.70      139.86     85.75 o
   6  24   2       30.86       53.24    122.07 o
   7  24   2      587.88      505.80    156.48 o
   8  24   2        0.94      285.69    142.19 o
  -9  25   2      206.99      173.28     86.25 o
  -8  25   2      200.85      167.36     78.47 o
  -7  25   2      924.31      864.05    112.96 o
  -6  25   2       19.13       76.70     83.06 o
  -5  25   2      103.51       40.96     83.32 o
  -4  25   2      969.43     1061.59    109.87 o
  -3  25   2      246.19      343.48     89.50 o
  -2  25   2      430.04      296.76     87.60 o
  -1  25   2      784.78      736.10     97.47 o
   0  25   2     1537.15     1567.71    122.86 o
   1  25   2       61.10       -5.87     76.44 o
   2  25   2      116.33      133.27     79.40 o
   3  25   2      698.17      843.56    105.45 o
   4  25   2      886.46      787.31    106.59 o
   5  25   2      315.40      231.80    137.00 o
   6  25   2      484.62      490.22    153.23 o
   7  25   2      297.29      222.06    143.49 o
  -8  26   2       30.97       -0.53     99.93 o
  -7  26   2       58.65       95.84    144.14 o
  -6  26   2      163.89       91.75     91.51 o
  -5  26   2      750.12      760.89    109.02 o
  -4  26   2      661.27      696.38    143.82 o
  -3  26   2      837.34      933.15    104.91 o
  -2  26   2     2127.55     2170.46    137.05 o
  -1  26   2        0.02       21.30     83.84 o
   0  26   2      255.36      250.40     86.74 o
   1  26   2      684.87      758.79    101.06 o
   2  26   2     1324.52     1586.62    125.54 o
   3  26   2      748.43      673.21    104.19 o
   4  26   2      123.31      188.94    143.49 o
   5  26   2       86.90       99.99    141.55 o
   6  26   2        0.26       -9.74    140.25 o
   7  26   2      102.99      152.58    148.04 o
  -8  27   2      459.89      449.83    117.93 o
  -7  27   2      371.84      496.52    225.30 o
  -6  27   2      211.73      167.45     97.59 o
  -5  27   2      417.53      295.08    102.07 o
  -4  27   2      355.00      384.07    102.91 o
  -3  27   2      269.13      308.72     92.20 o
  -2  27   2      541.12      582.08    100.96 o
  -1  27   2      595.34      559.77    100.96 o
   0  27   2      740.00      748.56    101.67 o
   1  27   2      116.75       94.30    107.13 o
   2  27   2     1036.84      975.73    110.57 o
   3  27   2      442.42      443.47    144.79 o
   4  27   2      201.10      196.74    143.49 o
   5  27   2      398.18      285.69    158.43 o
   6  27   2        0.03       53.89    143.49 o
  -7  28   2      121.73       44.59    107.34 o
  -6  28   2       63.47      219.85    105.14 o
  -5  28   2     1323.59     1404.35    165.24 o
  -4  28   2       25.45       62.20     90.22 o
  -3  28   2      165.67      169.82     95.25 o
  -2  28   2      365.74      538.33    135.70 o
  -1  28   2      759.60      792.84    109.04 o
   0  28   2      121.06      136.02     90.62 o
   1  28   2     2320.05     2294.09    141.81 o
   2  28   2       10.06      -57.14    131.81 o
   3  28   2       18.60       12.99    124.66 o
   4  28   2      371.11      199.33    148.69 o
   5  28   2        2.44     -146.74    146.74 o
   6  28   2       20.96      -27.27    148.69 o
  -6  29   2      515.09      729.62    125.76 o
  -5  29   2       31.00      -12.17     96.46 o
  -4  29   2       33.31      -76.42     88.22 o
  -3  29   2        0.01      -87.46     87.46 o
  -2  29   2      256.15      323.81     99.09 o
  -1  29   2      396.03      264.52    157.78 o
   0  29   2        0.74      -53.24    131.16 o
   1  29   2      201.84      157.13    135.70 o
   2  29   2     1304.72     1270.01    180.50 o
   3  29   2      233.82      148.69    139.60 o
   4  29   2       82.49       94.80    144.14 o
   5  29   2        1.14     -116.87    147.39 o
  -6  30   2      499.83      484.16    122.73 o
  -5  30   2      203.06      197.72    106.83 o
  -4  30   2      529.75      437.61    114.30 o
  -3  30   2       36.33      -13.60     93.37 o
  -2  30   2      604.00      626.10    158.10 o
  -1  30   2       35.55     -103.89    127.91 o
   0  30   2      579.41      618.77    170.11 o
   1  30   2      346.17      307.11    154.53 o
   2  30   2      362.75      296.08    157.78 o
   3  30   2       44.89       63.63    144.14 o
   4  30   2       71.95      -39.61    144.79 o
  -5  31   2       42.67      107.90    108.93 o
  -4  31   2      337.46      123.72    108.81 o
  -3  31   2       74.62      -19.48    152.58 o
  -2  31   2        3.04       10.39    149.99 o
  -1  31   2       13.76     -140.90    140.90 o
   0  31   2       79.78      -49.35    143.49 o
   1  31   2       87.54       70.12    143.49 o
   2  31   2       69.82      172.06    149.99 o
   3  31   2      322.46      325.94    169.47 o
  -4  32   2       53.28      -20.78    157.13 o
  -3  32   2     1276.75     1036.92    201.28 o
  -2  32   2       58.26       62.33    160.38 o
  -1  32   2      404.94      472.68    175.31 o
   0  32   2      179.28      138.30    157.13 o
   1  32   2       18.72      -59.73    149.34 o
   2  32   2       25.88       40.91    151.28 o
  -2  33   2       20.87     -153.23    153.23 o
  -1  33   2       70.48      114.28    170.11 o
   0  33   2      173.32      107.13    153.88 o
 -13   0   3      233.61      224.08     65.65 o
 -11   0   3     1347.03     1354.00    129.86 o
  -9   0   3     1386.03     1305.37     74.47 o
  -7   0   3      708.16      885.93    126.29 o
  -5   0   3    57224.48    53320.70   2500.75 o
  -3   0   3    19934.40    19457.02    458.72 o
  -1   0   3        7.40       80.56     29.00 o
   1   0   3    24872.87    24825.57    398.66 o
   3   0   3     1526.12     1509.96    103.24 o
   5   0   3     2089.90     2242.50    152.26 o
   7   0   3      984.24      975.46     78.94 o
   9   0   3     4197.92     4324.16    130.35 o
  11   0   3      446.74      399.31     81.74 o
 -13   1   3      224.28      388.20     49.28 o
 -12   1   3      854.35      837.69     60.65 o
 -11   1   3      249.67      281.96     40.89 o
 -10   1   3      356.92      354.24     44.41 o
  -9   1   3      535.24      626.96     40.84 o
  -8   1   3     2321.05     2269.62     67.97 o
  -7   1   3     2621.20     2431.16     79.75 o
  -6   1   3    25227.32    24062.10    239.26 o
  -5   1   3     9146.16     8962.74     92.73 o
  -4   1   3     4953.57     5313.39     67.40 o
  -3   1   3     2133.60     2383.55     55.48 o
  -2   1   3     5247.04     5265.03     67.57 o
  -1   1   3      110.46      121.72     33.54 o
   0   1   3       49.43       65.23     24.30 o
   1   1   3     3082.46     3159.76     81.35 o
   2   1   3    17679.50    18093.44    191.57 o
   3   1   3      828.34      761.16     37.30 o
   4   1   3     6827.03     6892.28     79.66 o
   5   1   3     7917.14     7475.29    108.15 o
   6   1   3     2261.53     2201.10     61.96 o
   7   1   3     1218.24     1184.86     57.87 o
   8   1   3     7307.24     6919.93    103.64 o
   9   1   3      130.19      197.83     42.22 o
  10   1   3       75.08      119.41     44.26 o
  11   1   3        4.01       94.86     50.30 o
 -13   2   3       11.81       -1.21     42.47 o
 -12   2   3       15.09       37.70     41.21 o
 -11   2   3     1297.27     1199.50     61.65 o
 -10   2   3      528.11      449.24     38.92 o
  -9   2   3     2730.05     2600.32     67.82 o
  -8   2   3      369.89      493.90     42.29 o
  -7   2   3        9.32      -37.72     37.72 o
  -6   2   3     3860.00     3858.83     76.83 o
  -5   2   3    17694.03    16782.70    123.60 o
  -4   2   3    50320.86    48782.40    210.37 o
  -3   2   3     2978.43     3083.84     50.12 o
  -2   2   3    12316.76    12243.47    137.48 o
  -1   2   3     8939.77     8769.50    124.42 o
   0   2   3     4997.34     4989.15     49.83 o
   1   2   3     5093.60     5430.71     84.78 o
   2   2   3      685.85      750.81     34.85 o
   3   2   3    13462.91    13512.96    146.01 o
   4   2   3     1028.31     1193.14     72.72 o
   5   2   3      343.13      325.90     31.30 o
   6   2   3     1493.35     1479.23     67.14 o
   7   2   3     3685.87     3590.80    110.56 o
   8   2   3      634.92      763.30     52.29 o
   9   2   3      783.45      866.86     55.89 o
  10   2   3     1685.19     1745.68     73.91 o
  11   2   3      113.18      172.18     51.94 o
 -13   3   3      339.71      353.77     83.49 o
 -12   3   3        0.90        4.71     40.46 o
 -11   3   3       27.54       86.73     50.79 o
 -10   3   3     4155.62     3915.27     79.47 o
  -9   3   3      997.70     1064.83     54.53 o
  -8   3   3      599.02      656.89     45.61 o
  -7   3   3     2893.34     2699.34     79.36 o
  -6   3   3     1479.39     1678.08     64.31 o
  -5   3   3    10145.33     9826.12    120.73 o
  -4   3   3    14554.70    14043.88    138.61 o
  -3   3   3      789.56      937.28     51.26 o
  -2   3   3    10222.20    11006.52    121.91 o
  -1   3   3    19509.70    20531.72    274.08 o
   0   3   3    11105.83    10949.30    176.69 o
   1   3   3    16527.69    17649.81    238.15 o
   2   3   3     6284.98     6497.85     75.27 o
   3   3   3     5446.97     5440.92    100.37 o
   4   3   3     3572.85     3408.32     67.18 o
   5   3   3     6718.14     6611.23     76.46 o
   6   3   3     9415.97     9070.12    102.74 o
   7   3   3     2046.79     1895.40     74.00 o
   8   3   3     3132.86     2975.45     76.02 o
   9   3   3     1597.41     1646.38     69.77 o
  10   3   3       11.98       50.98     42.41 o
  11   3   3       55.50       20.69     49.52 o
 -13   4   3      123.10      155.92     50.54 o
 -12   4   3       63.40       30.31     41.46 o
 -11   4   3     3186.79     2939.80    101.18 o
 -10   4   3        1.74       76.32     32.78 o
  -9   4   3     4873.94     4592.33    119.36 o
  -8   4   3      501.02      563.05     40.20 o
  -7   4   3     2080.54     1889.65     58.78 o
  -6   4   3      838.78      915.50     51.26 o
  -5   4   3       26.56       22.01     27.84 o
  -4   4   3    10593.36    11387.27     92.78 o
  -3   4   3    23852.29    22433.64    232.04 o
  -2   4   3       20.06       58.81     12.03 o
  -1   4   3    53985.02    50000.22    298.30 o
   0   4   3     1516.14     1605.55     43.05 o
   1   4   3      571.48      727.86     27.61 o
   2   4   3     1169.60     1365.34     49.93 o
   3   4   3    13353.38    13510.55    172.72 o
   4   4   3      761.80      853.94     42.16 o
   5   4   3       46.14      -27.64     27.64 o
   6   4   3       23.11       28.47     28.46 o
   7   4   3     3988.82     3822.91     78.51 o
   8   4   3       23.48       36.84     33.73 o
   9   4   3       42.61       63.39     38.77 o
  10   4   3      261.68      331.95     49.67 o
  11   4   3      137.58      193.50     53.29 o
 -13   5   3       10.26       25.78     49.28 o
 -12   5   3        0.01       18.86     41.08 o
 -11   5   3     1717.26     1835.02     75.16 o
 -10   5   3     8966.73     8404.24    186.00 o
  -9   5   3     1525.89     1469.62     67.76 o
  -8   5   3      836.37      755.39     65.49 o
  -7   5   3      116.91      122.83     52.86 o
  -6   5   3      529.37      508.88     29.05 o
  -5   5   3     2139.60     2115.31     60.16 o
  -4   5   3    17463.13    17063.98    204.87 o
  -3   5   3       41.45       40.90     17.17 o
  -2   5   3       22.70      148.41     53.42 o
  -1   5   3    30205.08    29855.29    411.74 o
   0   5   3    27241.20    27674.88    460.79 o
   1   5   3      884.39      913.47     29.59 o
   2   5   3      405.20      477.38     24.14 o
   3   5   3     1652.22     1634.99     41.82 o
   4   5   3    11263.26    11388.46    159.69 o
   5   5   3     3764.36     3544.06     85.50 o
   6   5   3     7140.41     6735.04     98.04 o
   7   5   3       42.58      -28.36     28.36 o
   8   5   3      641.34      618.28     47.57 o
   9   5   3      618.89      671.83     51.93 o
  10   5   3      224.54      305.65     58.29 o
  11   5   3      253.08      290.30     54.95 o
 -13   6   3       26.16      -10.92     48.20 o
 -12   6   3      937.94      924.12     60.99 o
 -11   6   3     2488.95     2409.64     70.59 o
 -10   6   3     1282.05     1332.41     56.39 o
  -9   6   3     2842.13     2787.51    105.93 o
  -8   6   3     2799.10     2694.02     84.91 o
  -7   6   3     3022.74     2944.59     65.96 o
  -6   6   3      105.44      142.60     22.79 o
  -5   6   3     2301.36     2152.33     53.05 o
  -4   6   3     2876.74     2890.35     70.48 o
  -3   6   3     7026.90     7128.55     52.21 o
  -2   6   3    11774.95    11541.30    241.62 o
  -1   6   3    26244.46    25721.66    540.21 o
   0   6   3    41132.82    42054.46    611.79 o
   1   6   3     2441.35     2554.67     55.92 o
   2   6   3     9590.27    10130.36    144.39 o
   3   6   3      671.99      661.24     32.02 o
   4   6   3     3530.95     3579.54     57.22 o
   5   6   3       72.92       37.15     27.68 o
   6   6   3     1799.36     1696.20     66.00 o
   7   6   3     1037.91     1072.14     60.07 o
   8   6   3      403.65      382.46     40.15 o
   9   6   3      185.91      166.15     41.94 o
  10   6   3      581.74      706.96     58.01 o
  11   6   3        5.31       54.14     51.29 o
 -13   7   3       37.19       -3.19     50.18 o
 -12   7   3      864.03      997.85     64.19 o
 -11   7   3     1566.97     1631.96     64.14 o
 -10   7   3     1036.78     1087.15     54.39 o
  -9   7   3    11178.40    10146.54    140.58 o
  -8   7   3     1863.66     2009.08     68.09 o
  -7   7   3       63.87       37.26     27.38 o
  -6   7   3     5363.11     5128.41    101.39 o
  -5   7   3      330.56      304.92     22.57 o
  -4   7   3     6942.94     6590.57    115.67 o
  -3   7   3     3356.03     3534.02     46.56 o
  -2   7   3      357.71      374.61     18.45 o
  -1   7   3     1150.13     1199.35     60.07 o
   0   7   3      275.69      321.81     19.55 o
   1   7   3    24763.84    25454.28    208.33 o
   2   7   3     6276.28     5797.69    102.90 o
   3   7   3     4149.41     4083.35     55.15 o
   4   7   3       46.43       38.34     24.28 o
   5   7   3    10722.31    10714.46    116.63 o
   6   7   3      381.65      360.08     37.73 o
   7   7   3       58.36       35.58     31.24 o
   8   7   3     1924.36     1778.23     62.38 o
   9   7   3      130.97      155.44     38.86 o
  10   7   3        0.18      161.14     47.02 o
  11   7   3      113.18      123.07     53.18 o
 -13   8   3       47.53      111.84     51.73 o
 -12   8   3      570.86      726.44     57.13 o
 -11   8   3       95.15      109.99     37.40 o
 -10   8   3      319.20      324.16     58.01 o
  -9   8   3      923.30     1040.66     58.04 o
  -8   8   3     4553.27     4254.73    110.21 o
  -7   8   3      150.31      129.25     31.34 o
  -6   8   3     2773.03     2738.15     58.91 o
  -5   8   3    11762.57    11160.20     78.58 o
  -4   8   3       41.51       78.00     14.79 o
  -3   8   3        5.48       -1.38     15.72 o
  -2   8   3     4494.05     4856.07     64.46 o
  -1   8   3     3958.53     3898.66    114.57 o
   0   8   3     8206.27     8713.64     96.01 o
   1   8   3    64414.74    65281.80    515.48 o
   2   8   3      303.05      313.40     24.77 o
   3   8   3     2763.71     2799.84     53.85 o
   4   8   3     3683.09     3743.89     77.83 o
   5   8   3      554.35      560.01     38.00 o
   6   8   3     1445.84     1294.71     55.39 o
   7   8   3      970.28      947.51     48.33 o
   8   8   3       91.04      145.64     38.11 o
   9   8   3     2014.55     1886.08     68.89 o
  10   8   3       41.35      146.80     46.64 o
  11   8   3     1687.94     1672.86     85.03 o
 -13   9   3      127.31      150.23     53.72 o
 -12   9   3     1139.60     1056.33     66.89 o
 -11   9   3       33.45       45.78     37.37 o
 -10   9   3      512.21      532.31     59.29 o
  -9   9   3     1163.13     1344.69     61.55 o
  -8   9   3     5382.93     5352.67     90.74 o
  -7   9   3     4050.85     3812.14     88.66 o
  -6   9   3    11387.36    11306.49     90.08 o
  -5   9   3       71.17      106.60     19.32 o
  -4   9   3     5786.77     5797.72     52.89 o
  -3   9   3     1009.31     1104.75     41.78 o
  -2   9   3      795.16      821.40     44.86 o
  -1   9   3       41.50       56.52     23.54 o
   0   9   3     2366.07     2374.18     59.79 o
   1   9   3     1372.92     1517.42     44.66 o
   2   9   3    24256.25    24270.30    216.65 o
   3   9   3     3144.80     3039.77     97.41 o
   4   9   3     2138.05     2159.44     52.24 o
   5   9   3     1930.97     1696.20     53.70 o
   6   9   3      253.92      280.37     36.78 o
   7   9   3     1260.67     1197.78     53.57 o
   8   9   3     2955.49     2879.88     71.35 o
   9   9   3      368.28      474.79     63.58 o
  10   9   3       88.41      163.36     46.76 o
  11   9   3      130.51      210.29     68.88 o
 -12  10   3        9.70       56.31     44.75 o
 -11  10   3       68.78       42.74     37.54 o
 -10  10   3       13.34      -29.33     50.42 o
  -9  10   3     1369.12     1309.89     61.67 o
  -8  10   3      902.46     1001.65     51.02 o
  -7  10   3      445.43      430.57     34.61 o
  -6  10   3     7494.85     7288.93     76.41 o
  -5  10   3     6870.34     6827.59     92.24 o
  -4  10   3     8566.26     8518.67     69.61 o
  -3  10   3      285.10      395.19     33.27 o
  -2  10   3     2076.45     2094.10     45.38 o
  -1  10   3     5706.30     5873.01    156.32 o
   0  10   3    16117.52    15600.39    303.42 o
   1  10   3    14496.28    14223.67    214.10 o
   2  10   3     8124.66     8677.43    140.80 o
   3  10   3       52.83       80.48     24.33 o
   4  10   3     2587.61     2600.62     60.17 o
   5  10   3      356.09      385.80     36.44 o
   6  10   3      959.79     1044.89     69.83 o
   7  10   3      224.99      242.49     37.23 o
   8  10   3       92.00       87.67     36.70 o
   9  10   3     1193.86     1201.62     70.26 o
  10  10   3     1860.62     1994.88     75.03 o
 -12  11   3       84.63      129.39     47.29 o
 -11  11   3      342.70      308.96     43.32 o
 -10  11   3      455.47      471.98     43.33 o
  -9  11   3      896.93      953.80     48.91 o
  -8  11   3       59.53       27.24     42.69 o
  -7  11   3     8434.84     8271.16    146.66 o
  -6  11   3     3373.23     3480.58     58.04 o
  -5  11   3      959.50      960.42     36.09 o
  -4  11   3     7268.90     7235.54     65.52 o
  -3  11   3     4212.78     4333.17     66.20 o
  -2  11   3       39.08       18.84     25.65 o
  -1  11   3      146.84      195.95     29.01 o
   0  11   3     1250.06     1161.25     41.33 o
   1  11   3    13273.52    13220.97    123.57 o
   2  11   3     3613.00     3682.16     56.71 o
   3  11   3     4053.05     4220.54     64.86 o
   4  11   3      339.58      332.99     34.04 o
   5  11   3      390.40      416.15     58.50 o
   6  11   3     3831.06     3703.58     80.77 o
   7  11   3     2357.75     2264.20     63.80 o
   8  11   3      273.93      271.51     41.98 o
   9  11   3     1653.67     1584.55     87.72 o
  10  11   3       35.87      122.91     46.84 o
 -12  12   3      235.50      200.54     50.95 o
 -11  12   3      661.39      684.19     51.47 o
 -10  12   3       20.92        7.66     35.35 o
  -9  12   3      951.02      900.71     48.94 o
  -8  12   3     1788.19     1613.88     59.33 o
  -7  12   3     3257.91     3236.46     79.38 o
  -6  12   3     1452.20     1442.92     46.78 o
  -5  12   3      285.23      261.55     26.63 o
  -4  12   3    11635.22    11710.09    175.34 o
  -3  12   3    12452.60    12512.46    107.53 o
  -2  12   3     1354.01     1625.00     56.45 o
  -1  12   3    11600.89    11843.89    253.63 o
   0  12   3     6795.97     6765.50     98.31 o
   1  12   3      436.19      633.50     43.78 o
   2  12   3     3495.69     3540.92     57.43 o
   3  12   3      960.70     1054.77     44.76 o
   4  12   3      115.15      154.96     33.03 o
   5  12   3        1.07      -31.38     31.38 o
   6  12   3      378.09      338.30     39.99 o
   7  12   3     1039.58     1080.08     69.59 o
   8  12   3      180.89      127.62     38.97 o
   9  12   3       26.25       17.74     45.33 o
  10  12   3     2345.08     2365.32     90.91 o
 -12  13   3       98.87      186.18     60.83 o
 -11  13   3      216.18      225.23     42.87 o
 -10  13   3     1775.71     1566.96     62.92 o
  -9  13   3      124.52      132.02     35.37 o
  -8  13   3      548.05      633.36     41.80 o
  -7  13   3     1624.04     1727.43     54.98 o
  -6  13   3     1962.59     1948.73     55.84 o
  -5  13   3      117.56      209.02     26.74 o
  -4  13   3     8264.93     7733.19     70.72 o
  -3  13   3    12164.91    12068.74    112.09 o
  -2  13   3       35.50       65.72     36.71 o
  -1  13   3      784.78      935.09     60.48 o
   0  13   3     7860.82     8155.40    299.11 o
   1  13   3      101.93      117.85     21.98 o
   2  13   3     1156.77     1279.69     45.50 o
   3  13   3       22.80       21.32     26.21 o
   4  13   3     4104.36     3894.15     82.36 o
   5  13   3      253.95      224.64     38.50 o
   6  13   3     9878.78     9222.72    167.70 o
   7  13   3        2.77        2.29     35.80 o
   8  13   3       32.86      -37.39     40.34 o
   9  13   3      212.73      213.33     70.38 o
  10  13   3       36.78       93.61     54.62 o
 -12  14   3     1067.13      997.55     98.24 o
 -11  14   3      408.43      485.10     58.72 o
 -10  14   3        0.45       31.15     55.84 o
  -9  14   3      506.62      502.05     41.62 o
  -8  14   3     3250.45     3037.40     64.95 o
  -7  14   3        8.52        8.77     33.15 o
  -6  14   3      947.80      877.86     45.41 o
  -5  14   3      685.76      740.90     39.29 o
  -4  14   3        7.01        1.02     22.22 o
  -3  14   3    19800.03    19438.20    226.74 o
  -2  14   3    19660.26    19193.43    642.83 o
  -1  14   3     4269.97     4562.33    219.71 o
   0  14   3      930.27     1076.97     65.90 o
   1  14   3     1212.97     1231.17     45.32 o
   2  14   3      188.03      207.40     28.61 o
   3  14   3     6891.17     6608.88     90.99 o
   4  14   3       82.14       68.06     31.22 o
   5  14   3       17.36       21.26     32.39 o
   6  14   3      503.52      558.32     45.82 o
   7  14   3     2834.70     2542.58     73.64 o
   8  14   3      520.46      634.06     55.88 o
   9  14   3      103.93      185.03     49.96 o
  10  14   3      296.18      393.48    141.89 o
 -12  15   3       14.78       17.54     58.10 o
 -11  15   3      887.27      924.16     69.40 o
 -10  15   3       86.42      110.26     48.55 o
  -9  15   3     1368.48     1393.40     67.79 o
  -8  15   3       93.30       78.62     45.33 o
  -7  15   3       64.19       37.77     42.43 o
  -6  15   3       38.70       89.07     42.92 o
  -5  15   3     3900.93     3809.19     84.15 o
  -4  15   3     1684.59     1732.96     65.38 o
  -3  15   3     6708.66     6982.69    114.41 o
  -2  15   3      360.19      361.56     49.12 o
  -1  15   3     8046.27     8079.61    154.07 o
   0  15   3     1239.33     1032.76     67.76 o
   1  15   3      245.73      286.64     34.58 o
   2  15   3      343.27      374.43     31.66 o
   3  15   3        5.21       13.18     26.94 o
   4  15   3        2.80       -4.14     30.38 o
   5  15   3    13969.60    12928.07    159.79 o
   6  15   3      522.58      618.31     46.85 o
   7  15   3     1419.68     1321.99     63.43 o
   8  15   3      127.03       95.65     46.08 o
   9  15   3       25.94       91.68     69.73 o
  10  15   3        8.81       -0.19     59.52 o
 -11  16   3       11.77       -3.21     50.56 o
 -10  16   3       17.26       -9.89     53.29 o
  -9  16   3      248.84      274.70     56.59 o
  -8  16   3     3521.33     3432.15     95.94 o
  -7  16   3     1159.22     1256.28     68.54 o
  -6  16   3       52.20       28.73     42.36 o
  -5  16   3     1770.57     1742.72     71.89 o
  -4  16   3     3970.29     3698.70     81.66 o
  -3  16   3      158.49      204.53     47.92 o
  -2  16   3    11552.02    11218.62    248.88 o
  -1  16   3       18.44      -20.69     40.08 o
   0  16   3       90.24       83.31     42.34 o
   1  16   3     5582.86     5206.64    105.06 o
   2  16   3       18.66       10.51     30.01 o
   3  16   3      530.51      562.38     48.64 o
   4  16   3      979.51      993.90     48.92 o
   5  16   3      333.89      469.66     57.48 o
   6  16   3     1684.53     1660.03     64.83 o
   7  16   3       30.94       58.68     48.22 o
   8  16   3      637.98      713.09     58.40 o
   9  16   3      164.40      156.82     52.54 o
 -11  17   3       58.86      147.37     82.47 o
 -10  17   3      114.76       53.26     63.39 o
  -9  17   3      953.42     1086.67     74.71 o
  -8  17   3     1953.80     1954.78     83.69 o
  -7  17   3      763.02      817.89     59.62 o
  -6  17   3     3068.25     2948.07     82.64 o
  -5  17   3     1210.38     1197.82     67.77 o
  -4  17   3        1.21        9.13     39.59 o
  -3  17   3     1698.51     1950.28    129.43 o
  -2  17   3       95.78       99.82     46.64 o
  -1  17   3     2189.66     2188.97     85.69 o
   0  17   3       17.55       82.69     43.55 o
   1  17   3       70.68       16.16     58.94 o
   2  17   3     5759.82     5608.02    118.62 o
   3  17   3     1227.87     1177.55     53.25 o
   4  17   3     4870.26     4636.50    106.35 o
   5  17   3     4636.44     4465.63    108.02 o
   6  17   3     2485.58     2417.29     71.23 o
   7  17   3       18.82      -40.54     40.54 o
   8  17   3      814.93      878.09     94.37 o
   9  17   3       56.40       16.10     62.16 o
 -11  18   3       84.15      112.42     71.41 o
 -10  18   3      109.48      108.13     64.52 o
  -9  18   3       21.42       13.33     51.53 o
  -8  18   3     2563.95     2495.89     88.47 o
  -7  18   3      769.88      772.68     61.23 o
  -6  18   3     2500.16     2479.62     80.79 o
  -5  18   3     2384.59     2248.80     77.97 o
  -4  18   3     1150.75     1182.15     80.46 o
  -3  18   3     1474.28     1537.36     85.56 o
  -2  18   3      214.75      195.99     49.68 o
  -1  18   3     1117.91     1294.84     79.13 o
   0  18   3     1209.84     1342.58     78.12 o
   1  18   3     3684.35     3421.70     96.18 o
   2  18   3     3360.01     3053.29     99.59 o
   3  18   3       38.69       27.96     44.36 o
   4  18   3     1427.50     1494.64     57.78 o
   5  18   3      469.42      483.50     52.18 o
   6  18   3      786.60      831.44     86.97 o
   7  18   3      432.25      360.71     50.70 o
   8  18   3       51.17      123.35     53.37 o
   9  18   3       89.03      160.29     73.33 o
 -11  19   3       96.95      107.91     56.87 o
 -10  19   3       59.14       30.65     64.47 o
  -9  19   3       20.51      -10.64     52.50 o
  -8  19   3      171.32      187.56     60.17 o
  -7  19   3     7641.20     6967.74    120.98 o
  -6  19   3      266.14      278.60     49.78 o
  -5  19   3       17.52        5.37     41.83 o
  -4  19   3       36.47       18.52     50.01 o
  -3  19   3      365.63      386.57     59.73 o
  -2  19   3     2489.47     2399.98     92.84 o
  -1  19   3       26.44       22.30     47.29 o
   0  19   3      526.96      595.52     58.91 o
   1  19   3      490.09      609.67     60.13 o
   2  19   3     2960.72     2824.68     97.39 o
   3  19   3     7379.62     7114.50    113.67 o
   4  19   3     1964.19     1753.07     76.86 o
   5  19   3       25.25       34.67     45.74 o
   6  19   3      102.59      112.67     40.74 o
   7  19   3      993.86      932.61     71.68 o
   8  19   3      326.02      297.81     57.39 o
   9  19   3      343.01      432.87     67.51 o
 -10  20   3       28.82       11.78     69.56 o
  -9  20   3       38.84       73.34     55.90 o
  -8  20   3      422.77      394.89     60.62 o
  -7  20   3      168.22      261.53    103.46 o
  -6  20   3     3574.87     3368.99     92.79 o
  -5  20   3      437.56      495.06     52.68 o
  -4  20   3     4535.04     4294.62    110.79 o
  -3  20   3     2810.61     2873.41    137.21 o
  -2  20   3      193.88      267.79     56.54 o
  -1  20   3       13.30       31.65     48.74 o
   0  20   3     6382.02     6223.03    120.14 o
   1  20   3      326.40      357.60     54.83 o
   2  20   3     1582.19     1643.14    120.03 o
   3  20   3     1054.94     1128.21     75.03 o
   4  20   3     1774.77     1666.22     76.05 o
   5  20   3      269.30      384.46     55.40 o
   6  20   3      167.20      166.21     68.33 o
   7  20   3      135.68      286.49     74.86 o
   8  20   3        0.38       51.64     72.85 o
 -10  21   3      219.46      176.34     75.00 o
  -9  21   3       11.03       21.67     66.03 o
  -8  21   3     1268.42     1311.82    100.54 o
  -7  21   3     3298.83     3254.36     99.01 o
  -6  21   3      275.91      264.74     54.07 o
  -5  21   3       18.35       30.00     54.08 o
  -4  21   3      373.52      370.79     59.92 o
  -3  21   3      477.43      481.69     60.99 o
  -2  21   3     1424.33     1308.16     81.10 o
  -1  21   3     1941.91     2160.32     92.22 o
   0  21   3      870.64     1032.19     68.69 o
   1  21   3     1428.87     1436.17     81.51 o
   2  21   3      673.99      709.14     62.13 o
   3  21   3     2506.18     2283.13     93.78 o
   4  21   3      257.03      277.86     54.17 o
   5  21   3     1127.24      993.50     78.41 o
   6  21   3      559.58      427.23     76.91 o
   7  21   3      152.56      274.00    128.56 o
   8  21   3       51.13       96.74    124.66 o
 -10  22   3        3.85       56.75     75.96 o
  -9  22   3        1.43      -54.10     67.85 o
  -8  22   3      286.56      418.67     64.10 o
  -7  22   3       47.83       38.24     52.59 o
  -6  22   3     1476.12     1430.20     81.51 o
  -5  22   3      910.84      953.43     76.33 o
  -4  22   3      139.14      106.22     57.18 o
  -3  22   3     2708.55     2506.27    116.00 o
  -2  22   3     2281.99     2531.78    131.20 o
  -1  22   3     3000.65     3105.96    102.48 o
   0  22   3      522.43      652.64     61.78 o
   1  22   3     2262.69     2379.38    179.12 o
   2  22   3      193.47      116.07     50.47 o
   3  22   3      926.20      915.04     70.73 o
   4  22   3     2005.57     1923.09     97.88 o
   5  22   3      112.77      232.46     88.77 o
   6  22   3      282.89      429.83    136.35 o
   7  22   3      229.25      263.61    129.21 o
   8  22   3      494.50      705.78    155.18 o
  -9  23   3      856.94     1062.05     96.73 o
  -8  23   3      259.21      449.52     80.94 o
  -7  23   3        2.34       97.27     76.81 o
  -6  23   3       49.58      150.91     64.09 o
  -5  23   3        5.42       42.81     60.31 o
  -4  23   3      221.67      231.96     61.83 o
  -3  23   3     1639.70     1617.71     88.88 o
  -2  23   3       86.56      180.79     83.18 o
  -1  23   3     4620.01     4910.12    164.32 o
   0  23   3       92.98       76.05     51.08 o
   1  23   3      156.94      204.15     51.24 o
   2  23   3     1288.33     1212.20    102.13 o
   3  23   3      213.61      137.00    133.10 o
   4  23   3      232.83       73.37    130.51 o
   5  23   3     1774.71     1842.04    203.88 o
   6  23   3      281.41      331.79    139.60 o
   7  23   3      192.45      349.97    144.79 o
  -9  24   3        0.06      193.02     79.58 o
  -8  24   3      410.37      317.86     77.61 o
  -7  24   3       49.59      124.72     59.50 o
  -6  24   3      156.16       57.23     63.61 o
  -5  24   3        0.16      -56.19     56.19 o
  -4  24   3      137.97       30.88     59.53 o
  -3  24   3      115.76      100.33     76.29 o
  -2  24   3     8230.64     7713.67    191.47 o
  -1  24   3        1.93       98.66     78.78 o
   0  24   3       17.00       18.03     99.99 o
   1  24   3       61.43      -43.58     72.70 o
   2  24   3      631.31      799.93    149.99 o
   3  24   3       43.05      166.87    135.05 o
   4  24   3     1044.41     1048.61    172.06 o
   5  24   3       55.41      -66.23    124.66 o
   6  24   3      129.93      -16.23    127.26 o
   7  24   3        4.04       84.41    142.19 o
  -9  25   3      806.72      784.16    156.52 o
  -8  25   3      402.75      608.02    151.73 o
  -7  25   3       26.24       52.93     71.50 o
  -6  25   3       78.47      126.85     69.84 o
  -5  25   3      139.49      173.31     64.57 o
  -4  25   3      158.30       31.50     75.22 o
  -3  25   3      486.05      720.50    143.17 o
  -2  25   3        3.98       13.70     75.79 o
  -1  25   3     2654.75     2916.39    144.19 o
   0  25   3      428.11      437.93     88.14 o
   1  25   3      931.09     1031.72    177.26 o
   2  25   3      641.52      609.68    151.93 o
   3  25   3       16.21      -11.04    127.26 o
   4  25   3      367.69      562.94    159.73 o
   5  25   3      620.01      638.25    165.57 o
   6  25   3      128.13       51.29    143.49 o
   7  25   3      127.45      129.21    152.58 o
  -8  26   3        9.55      172.30     89.01 o
  -7  26   3      419.54      345.79    103.30 o
  -6  26   3      618.12      712.92    161.02 o
  -5  26   3       24.90        7.77     85.21 o
  -4  26   3        6.85       12.75     83.94 o
  -3  26   3     1839.33     1844.71    135.64 o
  -2  26   3     2023.78     1937.67    136.74 o
  -1  26   3     1700.47     1887.21    137.06 o
   0  26   3      929.62      989.52    168.82 o
   1  26   3      821.32      790.84    159.08 o
   2  26   3      118.09      116.87    128.56 o
   3  26   3      103.72      299.97    146.09 o
   4  26   3     1124.04     1226.51    186.35 o
   5  26   3        3.75     -109.08    133.10 o
   6  26   3       84.92      133.75    151.93 o
  -8  27   3      228.87      130.20    119.79 o
  -7  27   3      648.63      697.92    142.52 o
  -6  27   3       78.85      140.82    102.42 o
  -5  27   3      198.84      206.15     95.40 o
  -4  27   3      136.17      120.85     88.64 o
  -3  27   3        7.96       26.08     86.85 o
  -2  27   3        1.12      -90.25    127.26 o
  -1  27   3     1610.83     1582.32    191.54 o
   0  27   3      362.83      388.93    146.74 o
   1  27   3      313.03      160.38    140.90 o
   2  27   3      126.08      120.77    131.81 o
   3  27   3     1708.54     1612.19    198.03 o
   4  27   3      384.91      301.92    156.48 o
   5  27   3       22.38     -144.14    144.14 o
   6  27   3      404.74      422.04    183.10 o
  -7  28   3       13.32       68.72    105.80 o
  -6  28   3     1233.30     1224.89    137.45 o
  -5  28   3      123.66      -30.09     89.37 o
  -4  28   3      404.12      291.53    145.44 o
  -3  28   3      178.52      -33.76    135.05 o
  -2  28   3      343.51      348.67    146.09 o
  -1  28   3        1.45      122.07    135.05 o
   0  28   3     1389.08     1336.24    179.20 o
   1  28   3        9.77      201.93    139.60 o
   2  28   3     1051.62     1014.19    175.31 o
   3  28   3      128.02       62.33    141.55 o
   4  28   3      701.04      649.94    170.11 o
   5  28   3       63.12      -17.53    157.13 o
  -6  29   3      235.57       62.33    164.27 o
  -5  29   3        0.19      -55.84    146.74 o
  -4  29   3        8.41      -91.55    140.25 o
  -3  29   3       72.39      111.68    140.25 o
  -2  29   3       98.78       36.36    143.49 o
  -1  29   3      297.23      346.72    140.25 o
   0  29   3        0.18       72.72    139.60 o
   1  29   3      230.69      219.46    147.39 o
   2  29   3      652.53      815.51    183.75 o
   3  29   3     1751.43     1534.93    198.03 o
   4  29   3       72.79       79.86    151.28 o
  -6  30   3      279.61      309.71    178.56 o
  -5  30   3      773.14      896.02    196.09 o
  -4  30   3       47.48       57.14    149.34 o
  -3  30   3      689.12      949.26    184.40 o
  -2  30   3        4.78      -79.21    143.49 o
  -1  30   3      144.38       70.12    138.30 o
   0  30   3      325.61      242.19    155.18 o
   1  30   3      273.97      438.27    155.83 o
   2  30   3      301.61      445.41    169.47 o
   3  30   3        3.64      109.73    160.38 o
   4  30   3      134.54      138.30    157.78 o
  -5  31   3      124.92      -43.50    157.78 o
  -4  31   3        1.74      -75.97    155.18 o
  -3  31   3      253.12      -28.57    157.13 o
  -2  31   3        0.08     -131.16    139.60 o
  -1  31   3      184.52       75.32    153.23 o
   0  31   3        1.30     -138.95    142.84 o
   1  31   3       66.53     -146.09    146.09 o
   2  31   3      455.34      544.76    171.41 o
   3  31   3       69.82     -102.59    151.28 o
  -3  32   3       41.61      -81.16    153.88 o
  -2  32   3     1189.51     1257.68    203.23 o
  -1  32   3        0.18       17.53    155.83 o
   0  32   3        1.54       50.00    152.58 o
   1  32   3      164.84      -83.76    150.64 o
 -12   0   4      257.90      237.69    103.56 o
 -10   0   4        1.48       22.14     43.08 o
  -8   0   4       11.93      -56.16     61.02 o
  -6   0   4    25225.35    24873.37    230.02 o
  -4   0   4    22137.26    20431.57    175.02 o
  -2   0   4    40444.23    38415.66    230.67 o
   0   0   4    23685.79    22704.26    275.82 o
   2   0   4    19460.70    19304.90    329.19 o
   4   0   4     7317.84     7639.42    121.56 o
   6   0   4     2232.19     2249.01     93.55 o
   8   0   4     1068.85     1080.53     97.39 o
  10   0   4     2447.53     2345.38    199.66 o
 -13   1   4      984.91     1092.60     60.78 o
 -12   1   4       81.01       89.28     38.60 o
 -11   1   4      115.71       87.63     39.15 o
 -10   1   4      506.54      540.27     41.07 o
  -9   1   4     1052.19     1053.21     66.35 o
  -8   1   4     2730.17     2538.95     84.48 o
  -7   1   4    15356.37    14708.08    151.45 o
  -6   1   4     3861.84     3871.74     77.35 o
  -5   1   4     5021.27     5041.74     94.47 o
  -4   1   4      390.13      387.56     28.95 o
  -3   1   4    14701.67    14704.75    114.03 o
  -2   1   4      136.76      382.48    102.16 o
  -1   1   4    35569.88    35566.58    297.08 o
   0   1   4      164.71      193.52     18.90 o
   1   1   4     4520.57     4741.65     82.30 o
   2   1   4     4988.37     5095.91    101.03 o
   3   1   4    43880.46    45237.25    389.02 o
   4   1   4     5926.10     5852.72     77.01 o
   5   1   4     2659.59     2549.51     63.68 o
   6   1   4     1397.16     1317.63     58.94 o
   7   1   4      119.92      138.05     34.47 o
   8   1   4       52.70       84.44     36.83 o
   9   1   4     1551.14     1441.56     70.09 o
  10   1   4       20.21       67.78     47.15 o
  11   1   4      120.73      222.25     63.54 o
 -13   2   4       37.75      117.16     84.91 o
 -12   2   4      119.59       84.72     41.28 o
 -11   2   4       26.40       -0.44     32.13 o
 -10   2   4      728.99      823.60     53.98 o
  -9   2   4      556.64      549.42     45.96 o
  -8   2   4      963.55      955.94     61.60 o
  -7   2   4     1307.08     1293.71     65.00 o
  -6   2   4     3199.05     3025.05     71.11 o
  -5   2   4    23687.94    23786.86    148.15 o
  -4   2   4     1372.16     1339.17     49.01 o
  -3   2   4     9288.66     9529.39     76.90 o
  -2   2   4    31490.43    31290.08    316.67 o
  -1   2   4     5468.17     5566.60    103.76 o
   0   2   4     4009.88     3742.79    136.92 o
   1   2   4     5296.68     5576.76     90.26 o
   2   2   4      162.72      149.83     18.95 o
   3   2   4     1060.38     1163.21     45.83 o
   4   2   4     9854.09     9868.74     97.56 o
   5   2   4     2301.39     2243.97     96.53 o
   6   2   4      106.71       73.36     33.63 o
   7   2   4       61.37       60.71     32.69 o
   8   2   4     1657.50     1518.41     67.20 o
   9   2   4      307.57      421.57     48.58 o
  10   2   4      587.65      713.56     61.57 o
  11   2   4      388.43      349.74     61.79 o
 -13   3   4        2.73       20.56     45.90 o
 -12   3   4      135.48      141.73     42.98 o
 -11   3   4      762.10      702.98     48.71 o
 -10   3   4     1031.60      951.14     53.72 o
  -9   3   4     1126.22     1112.66     55.68 o
  -8   3   4     2607.78     2556.43     85.21 o
  -7   3   4      696.66      759.52     51.64 o
  -6   3   4     5861.02     5505.88    117.62 o
  -5   3   4     4321.69     4587.71     71.52 o
  -4   3   4      240.14      322.90     29.15 o
  -3   3   4     2443.44     2321.08     47.30 o
  -2   3   4     1500.95     1794.48    143.48 o
  -1   3   4    40416.15    40541.32    546.75 o
   0   3   4      436.60      469.24     24.93 o
   1   3   4     5044.84     5112.08     68.74 o
   2   3   4    11647.57    12555.63    178.14 o
   3   3   4     6667.90     6947.78     96.16 o
   4   3   4    10725.31    10655.77     99.76 o
   5   3   4     9845.29     9828.36    173.85 o
   6   3   4     1218.17     1193.28     57.05 o
   7   3   4      856.76      842.89     51.42 o
   8   3   4      708.14      807.50     52.96 o
   9   3   4     1104.15     1136.52     69.71 o
  10   3   4        8.05        2.56     46.41 o
 -13   4   4       24.98       43.31     45.88 o
 -12   4   4      215.27      193.05     56.04 o
 -11   4   4       21.22       26.85     34.50 o
 -10   4   4     1511.47     1436.30     67.33 o
  -9   4   4     1143.58     1134.03     50.89 o
  -8   4   4     9576.50     9262.50    135.24 o
  -7   4   4      329.70      287.32     45.07 o
  -6   4   4       10.19      -12.85     31.82 o
  -5   4   4     1011.29      901.03     45.76 o
  -4   4   4    10215.26    10105.30     96.62 o
  -3   4   4       27.81       45.27     19.90 o
  -2   4   4    57933.71    55988.46    471.53 o
  -1   4   4    11145.86    11642.70    224.17 o
   0   4   4     6673.16     7425.62     93.84 o
   1   4   4      173.76      224.60     19.01 o
   2   4   4      247.54      307.10     30.25 o
   3   4   4     2265.30     2278.84     50.67 o
   4   4   4     8444.60     8489.43     90.74 o
   5   4   4      356.21      294.06     34.71 o
   6   4   4     2688.35     2524.76     69.55 o
   7   4   4      404.62      444.22     41.72 o
   8   4   4     2238.45     2095.43     72.72 o
   9   4   4        0.15        9.37     41.56 o
  10   4   4      155.09      227.32     51.49 o
 -13   5   4        0.96      -46.57     46.57 o
 -12   5   4      204.00      154.61     41.99 o
 -11   5   4      988.94      966.38     55.29 o
 -10   5   4     1243.61     1171.48     61.77 o
  -9   5   4     6431.82     5780.09     95.98 o
  -8   5   4      495.24      630.18     38.28 o
  -7   5   4     1397.58     1397.01     57.60 o
  -6   5   4        0.71      -11.57     31.40 o
  -5   5   4     5783.99     5597.46    115.95 o
  -4   5   4      201.46      230.81     27.25 o
  -3   5   4     3951.44     3474.26     61.89 o
  -2   5   4     4574.80     4444.25    115.83 o
  -1   5   4    38583.11    36447.51    417.47 o
   0   5   4     4383.83     4317.17     58.26 o
   1   5   4    21368.23    22732.06    240.08 o
   2   5   4     2620.05     2799.81     41.17 o
   3   5   4     4543.69     4816.16     78.33 o
   4   5   4       19.80        7.73     21.41 o
   5   5   4    14167.34    13671.43    186.27 o
   6   5   4     3022.60     3032.18    101.02 o
   7   5   4     2924.95     2761.91    128.49 o
   8   5   4       31.15       63.25     37.91 o
   9   5   4      169.05      180.75     45.66 o
  10   5   4       15.48        3.46     48.49 o
 -13   6   4       31.37      -11.16     48.59 o
 -12   6   4      220.48      253.15     43.48 o
 -11   6   4      631.88      488.12     46.30 o
 -10   6   4      204.61      261.79     42.79 o
  -9   6   4       64.32      136.71     37.15 o
  -8   6   4     6904.37     6782.04     89.72 o
  -7   6   4      263.47      333.72     38.81 o
  -6   6   4     3968.52     3877.42     70.79 o
  -5   6   4      587.28      626.62     36.30 o
  -4   6   4     1118.41     1205.49     40.86 o
  -3   6   4    22451.54    21644.34    158.93 o
  -2   6   4    25148.75    25060.06    147.04 o
  -1   6   4    30606.19    28589.73    550.59 o
   0   6   4       41.06       85.39     23.07 o
   1   6   4     1253.05     1479.81     69.34 o
   2   6   4    12946.55    13133.81     93.05 o
   3   6   4     1263.28     1340.09     44.19 o
   4   6   4     7351.49     7530.63     81.11 o
   5   6   4      152.93      149.67     28.46 o
   6   6   4       55.82       62.63     29.19 o
   7   6   4     1565.82     1514.16     55.83 o
   8   6   4      632.17      680.38     45.64 o
   9   6   4     2046.30     2064.63     78.97 o
  10   6   4       37.31      210.25     52.10 o
 -13   7   4      740.15      778.69     64.09 o
 -12   7   4      515.24      586.49     50.77 o
 -11   7   4      438.89      527.99     52.47 o
 -10   7   4     5277.84     5056.43    120.99 o
  -9   7   4      776.82      719.71     50.10 o
  -8   7   4       80.94       89.67     32.93 o
  -7   7   4     5193.42     4945.46     86.53 o
  -6   7   4      638.66      821.97     47.62 o
  -5   7   4      772.23      873.12     41.00 o
  -4   7   4     3095.40     2803.88     41.24 o
  -3   7   4     8497.80     8901.49    173.66 o
  -2   7   4     1869.90     1923.86     37.78 o
  -1   7   4     9374.07     9523.58    224.29 o
   0   7   4    33138.91    32985.39    410.67 o
   1   7   4        2.29       11.01     19.93 o
   2   7   4       76.47      139.24     24.32 o
   3   7   4    10174.82    10310.77     84.95 o
   4   7   4      429.89      486.95     35.73 o
   5   7   4     3582.56     3691.78    100.90 o
   6   7   4     7242.99     6844.97     95.53 o
   7   7   4       11.63        7.27     29.29 o
   8   7   4      574.30      597.45     45.55 o
   9   7   4      599.44      634.76     65.70 o
  10   7   4        7.68       68.78     50.73 o
 -13   8   4        0.26      133.93     51.23 o
 -12   8   4        6.09       66.82     41.00 o
 -11   8   4      642.11      692.73     56.58 o
 -10   8   4       53.82      120.78     40.39 o
  -9   8   4      759.07      818.94     50.52 o
  -8   8   4      391.56      390.13     38.83 o
  -7   8   4      505.76      595.58     38.66 o
  -6   8   4     6450.73     6114.46     70.33 o
  -5   8   4     1150.28     1302.88     40.19 o
  -4   8   4    12000.73    11277.50    116.64 o
  -3   8   4    10319.07    10065.11    154.32 o
  -2   8   4     2940.29     3307.61     86.87 o
  -1   8   4     9514.17     8656.70    148.45 o
   0   8   4    19218.38    19427.95    127.53 o
   1   8   4     4269.65     4174.97     55.65 o
   2   8   4     9675.91    10038.87     96.66 o
   3   8   4     1296.74     1346.61     49.20 o
   4   8   4     5747.26     5465.83     93.39 o
   5   8   4     1079.29     1125.90     55.80 o
   6   8   4      955.52     1013.89     50.33 o
   7   8   4     1067.59     1133.61     49.09 o
   8   8   4      139.45       98.60     36.62 o
   9   8   4      807.62      833.09     72.82 o
  10   8   4     2487.81     2624.69     93.44 o
 -13   9   4     1472.11     1325.36     75.52 o
 -12   9   4      187.39      253.17     52.66 o
 -11   9   4      945.59     1034.99     65.45 o
 -10   9   4       33.35       39.16     38.00 o
  -9   9   4      403.96      386.12     42.90 o
  -8   9   4      792.23      782.66     49.42 o
  -7   9   4     3722.39     3785.92     72.32 o
  -6   9   4        4.75       15.76     19.76 o
  -5   9   4     1690.95     1677.16     38.35 o
  -4   9   4      102.78      130.10     25.69 o
  -3   9   4     5417.83     5159.10    109.16 o
  -2   9   4        8.50       14.83     18.22 o
  -1   9   4     3297.93     3493.84     79.73 o
   0   9   4     2489.77     2426.53     63.69 o
   1   9   4    22477.85    23372.69    282.98 o
   2   9   4     7762.12     8215.49     79.25 o
   3   9   4     8506.10     8274.15    116.20 o
   4   9   4      977.45     1140.89     54.78 o
   5   9   4       54.85       11.23     32.71 o
   6   9   4      518.58      471.40     41.36 o
   7   9   4       37.36       18.63     35.22 o
   8   9   4      148.95      137.34     35.80 o
   9   9   4     1394.83     1539.40     92.69 o
  10   9   4      115.47      282.08     54.78 o
 -13  10   4      276.18      434.28     56.60 o
 -12  10   4       87.59      181.72     44.24 o
 -11  10   4       23.88       47.95     43.37 o
 -10  10   4       15.51        9.48     37.72 o
  -9  10   4      140.80       86.45     34.41 o
  -8  10   4     1142.64     1191.67     55.74 o
  -7  10   4     1487.24     1431.58     47.66 o
  -6  10   4      958.92     1054.48     39.69 o
  -5  10   4    11384.66    10757.03     77.71 o
  -4  10   4    14187.83    13657.52     76.81 o
  -3  10   4      868.27      881.39     80.88 o
  -2  10   4      685.92      870.49     54.04 o
  -1  10   4     1269.54     1305.40     53.61 o
   0  10   4    18246.23    18043.32    188.84 o
   1  10   4    19855.08    20291.79    116.73 o
   2  10   4     4899.06     5167.44     67.70 o
   3  10   4      855.34      822.55     43.16 o
   4  10   4     2974.43     2982.00     89.71 o
   5  10   4     1116.72     1177.14     51.52 o
   6  10   4      534.85      563.44     42.10 o
   7  10   4      121.67      119.17     40.12 o
   8  10   4      101.99      104.82     43.48 o
   9  10   4      601.67      746.22     87.53 o
  10  10   4     1541.57     1666.31     83.94 o
 -12  11   4     1047.38     1111.37     62.18 o
 -11  11   4      296.97      238.86     44.57 o
 -10  11   4     1106.76     1132.78     53.49 o
  -9  11   4      129.63      112.05     31.75 o
  -8  11   4     1916.61     1900.99     71.51 o
  -7  11   4      969.93     1027.98     57.86 o
  -6  11   4     4483.91     4493.16     73.81 o
  -5  11   4      140.86      248.98     35.81 o
  -4  11   4     5905.12     5778.99     75.22 o
  -3  11   4    14761.72    15036.02    162.40 o
  -2  11   4        1.08        7.73     26.48 o
  -1  11   4     9203.34     8970.05     85.67 o
   0  11   4      192.97      243.43     24.69 o
   1  11   4      568.51      654.01     60.30 o
   2  11   4    15175.06    14297.58    108.15 o
   3  11   4      257.81      240.63     33.00 o
   4  11   4     5092.78     4677.56     83.83 o
   5  11   4      427.39      458.81     43.22 o
   6  11   4       38.87       29.11     32.30 o
   7  11   4     2014.90     1833.44     64.04 o
   8  11   4     1093.51     1141.83     69.72 o
   9  11   4      287.51      250.38     46.73 o
  10  11   4      165.57      225.92     63.86 o
 -12  12   4      517.82      581.51     68.13 o
 -11  12   4        1.74      -11.10     40.30 o
 -10  12   4        0.62      -18.56     33.51 o
  -9  12   4      281.11      308.77     46.32 o
  -8  12   4     4625.18     4283.48     70.79 o
  -7  12   4      178.59      185.13     31.90 o
  -6  12   4      769.89      791.26     37.33 o
  -5  12   4    12448.31    11869.60     96.09 o
  -4  12   4       11.13       52.50     24.75 o
  -3  12   4      172.93      302.27     38.54 o
  -2  12   4    14161.31    13571.97    272.72 o
  -1  12   4      179.21      279.60     31.80 o
   0  12   4      289.44      332.72     27.28 o
   1  12   4    14419.70    14054.95     99.60 o
   2  12   4        0.29       22.53     25.91 o
   3  12   4     1253.90     1360.68     53.88 o
   4  12   4     1251.07     1232.61     55.48 o
   5  12   4     2190.74     2108.55     66.10 o
   6  12   4      137.22      149.07     38.14 o
   7  12   4        0.14       46.89     39.17 o
   8  12   4      808.40      838.82     62.40 o
   9  12   4      392.64      420.59     51.29 o
  10  12   4       41.34      177.55     65.17 o
 -12  13   4       93.21       40.91     54.27 o
 -11  13   4      777.04      903.30     94.70 o
 -10  13   4       88.86        9.02     46.55 o
  -9  13   4     2817.81     2745.01     66.32 o
  -8  13   4      365.29      448.27     35.55 o
  -7  13   4      591.65      619.77     36.82 o
  -6  13   4      970.00      930.04     42.79 o
  -5  13   4      819.06      867.62     45.73 o
  -4  13   4    18985.33    17853.70    136.23 o
  -3  13   4     3609.94     3508.26     87.88 o
  -2  13   4       30.81       18.25     31.77 o
  -1  13   4     3864.20     3895.36     95.85 o
   0  13   4    10868.00    10666.14    131.70 o
   1  13   4     8136.37     7986.15    125.88 o
   2  13   4     2293.67     2284.20     57.18 o
   3  13   4     2996.90     2991.68     85.73 o
   4  13   4      510.95      554.80     43.21 o
   5  13   4     8117.75     7268.04    109.48 o
   6  13   4     2503.50     2382.55     70.72 o
   7  13   4      931.82     1042.23     60.71 o
   8  13   4      156.94      193.30     49.57 o
   9  13   4       20.72       90.41     57.88 o
  10  13   4      121.63      203.31     66.62 o
 -12  14   4      128.52      165.25     57.01 o
 -11  14   4      126.70       98.57     64.03 o
 -10  14   4      227.49      214.79     49.38 o
  -9  14   4      632.11      516.65     51.85 o
  -8  14   4     1754.55     1726.19     71.20 o
  -7  14   4     3200.84     3046.05    138.95 o
  -6  14   4      149.39      211.28     42.72 o
  -5  14   4      446.46      439.36     42.76 o
  -4  14   4     2941.12     3055.62     79.93 o
  -3  14   4    11825.00    11184.72    141.86 o
  -2  14   4     7735.20     7588.12    153.62 o
  -1  14   4     3210.04     3396.93    131.65 o
   0  14   4     2981.50     3228.36     86.50 o
   1  14   4     4245.09     4143.84     77.39 o
   2  14   4      184.15      213.95     31.08 o
   3  14   4       58.55       32.55     31.55 o
   4  14   4     1307.98     1396.03     58.35 o
   5  14   4      727.32      861.06     50.49 o
   6  14   4     1645.63     1686.10     66.36 o
   7  14   4     1004.98     1110.64     61.87 o
   8  14   4      460.59      587.18     62.79 o
   9  14   4       30.56      108.43     75.91 o
 -12  15   4       20.23      -26.81     60.41 o
 -11  15   4       36.70       20.47     65.33 o
 -10  15   4     1485.36     1475.47     72.82 o
  -9  15   4      802.24      798.87     56.83 o
  -8  15   4     1596.08     1657.90     78.67 o
  -7  15   4      375.46      358.87     48.37 o
  -6  15   4      994.62      963.94     59.21 o
  -5  15   4       16.36       -1.60     36.46 o
  -4  15   4     7397.15     7066.72     98.59 o
  -3  15   4      144.63      164.01     45.31 o
  -2  15   4      692.41      785.10     65.17 o
  -1  15   4        0.58       53.42     42.14 o
   0  15   4    11081.68    10542.51    327.95 o
   1  15   4      124.13      148.80     35.43 o
   2  15   4      411.84      433.35     36.27 o
   3  15   4       31.67       12.22     33.04 o
   4  15   4     1463.50     1422.87     57.83 o
   5  15   4      725.41      787.05     49.45 o
   6  15   4     7821.55     7254.04    134.55 o
   7  15   4      297.39      340.95     58.60 o
   8  15   4        0.01       14.83     59.71 o
   9  15   4       32.01      -19.67     56.36 o
 -12  16   4        1.15       59.72     57.80 o
 -11  16   4      728.06      857.92    175.58 o
 -10  16   4      234.58      209.89     57.98 o
  -9  16   4      704.69      670.51     64.19 o
  -8  16   4      340.43      445.21     62.17 o
  -7  16   4     1875.08     1899.43     73.55 o
  -6  16   4     3334.57     3224.43     83.12 o
  -5  16   4      725.55      850.99     54.09 o
  -4  16   4      939.89     1090.93     67.91 o
  -3  16   4     9867.93     9274.68    273.28 o
  -2  16   4       88.04      155.90     63.07 o
  -1  16   4     3918.02     3839.79     96.02 o
   0  16   4       79.27      117.19     43.88 o
   1  16   4     2605.41     2780.24     89.61 o
   2  16   4     2471.21     2492.91     71.51 o
   3  16   4     1664.99     1572.98     58.67 o
   4  16   4     1295.76     1218.83     54.23 o
   5  16   4       80.72      180.53     38.17 o
   6  16   4      136.75      121.98     40.15 o
   7  16   4     2215.43     2158.86     88.38 o
   8  16   4      118.55       96.51     52.76 o
   9  16   4       19.14       74.00     61.53 o
 -11  17   4      595.85      675.89     98.56 o
 -10  17   4      668.18      774.34     71.06 o
  -9  17   4      150.31      132.24     53.86 o
  -8  17   4       78.48      154.42     50.74 o
  -7  17   4     5000.40     4702.94    122.62 o
  -6  17   4       67.76       73.03     41.94 o
  -5  17   4     1141.72     1108.95     61.18 o
  -4  17   4     6216.53     5882.95    131.09 o
  -3  17   4      288.78      287.43     73.41 o
  -2  17   4       35.07       59.72     46.55 o
  -1  17   4      353.69      500.27     95.11 o
   0  17   4     5448.98     5647.32    106.99 o
   1  17   4      186.66      252.57     49.89 o
   2  17   4      355.97      433.77     53.08 o
   3  17   4     5429.39     5319.91    102.27 o
   4  17   4        0.27       -3.42     31.62 o
   5  17   4     2218.39     2194.14     77.28 o
   6  17   4     1881.03     1686.39     79.43 o
   7  17   4     1320.92     1283.25     77.66 o
   8  17   4       17.00      147.30     54.97 o
   9  17   4       91.49      127.51     63.20 o
 -11  18   4      568.14      562.31     83.79 o
 -10  18   4      175.89      221.50     61.10 o
  -9  18   4      621.07      682.64     66.03 o
  -8  18   4        9.18       29.29     48.41 o
  -7  18   4        1.51       65.87     45.47 o
  -6  18   4     2057.93     2085.71     77.33 o
  -5  18   4     2476.41     2478.28     80.24 o
  -4  18   4     2583.84     2685.64     97.26 o
  -3  18   4      240.08      267.29     56.66 o
  -2  18   4       90.68       92.64     74.79 o
  -1  18   4      258.61      372.60     54.37 o
   0  18   4      647.62      790.98     61.39 o
   1  18   4     9775.40     9325.73    135.06 o
   2  18   4      530.93      693.71     63.01 o
   3  18   4        2.22      -30.01     42.51 o
   4  18   4       29.18       17.55     53.87 o
   5  18   4     1452.57     1306.92     88.87 o
   6  18   4       48.29      131.68     54.45 o
   7  18   4      106.66      105.97     50.80 o
   8  18   4       90.23       91.56     56.32 o
 -11  19   4       24.76      -66.30     72.15 o
 -10  19   4       55.79      216.01     77.18 o
  -9  19   4        7.07       10.41     51.35 o
  -8  19   4     1608.86     1585.40     82.27 o
  -7  19   4      309.92      359.47     55.46 o
  -6  19   4     3575.70     3453.92    147.51 o
  -5  19   4     1211.63     1333.62     82.47 o
  -4  19   4     1847.94     1832.57     90.60 o
  -3  19   4      269.02      376.66     59.66 o
  -2  19   4      224.76      365.55     60.02 o
  -1  19   4      211.95      180.93     52.34 o
   0  19   4      860.24      918.90     66.21 o
   1  19   4      824.56      818.39     64.13 o
   2  19   4    11341.24    10894.85    191.54 o
   3  19   4     1291.98     1282.41     88.17 o
   4  19   4     1938.93     1973.64     97.02 o
   5  19   4      288.54      185.14     61.69 o
   6  19   4       15.79       18.04     86.36 o
   7  19   4      577.65      505.92     83.31 o
   8  19   4      372.93      256.71     84.07 o
 -11  20   4      125.48      100.62    159.32 o
 -10  20   4      127.53      205.60     71.99 o
  -9  20   4       70.84       84.11     55.63 o
  -8  20   4       16.08       -4.38     49.94 o
  -7  20   4      121.03       86.97     51.87 o
  -6  20   4      828.62      801.65     61.25 o
  -5  20   4     6448.22     6082.97    126.58 o
  -4  20   4      320.46      165.48     54.81 o
  -3  20   4     1735.93     1526.32     88.07 o
  -2  20   4      823.72      911.51     83.38 o
  -1  20   4      522.44      619.53     61.70 o
   0  20   4      489.39      519.25     59.71 o
   1  20   4     5496.78     5226.34    173.44 o
   2  20   4     1373.33     1325.21    155.83 o
   3  20   4       45.83       68.86     54.65 o
   4  20   4       65.26       91.02     57.65 o
   5  20   4     1025.20     1013.17     81.73 o
   6  20   4       50.09       14.78     74.99 o
   7  20   4       53.76       74.17     72.85 o
   8  20   4      120.09      148.61     82.64 o
 -10  21   4       68.39       67.28     73.14 o
  -9  21   4      510.08      503.97     75.82 o
  -8  21   4      189.66      230.02     58.54 o
  -7  21   4      758.38      804.35     65.97 o
  -6  21   4     2617.76     2468.50    152.76 o
  -5  21   4      468.74      453.03     69.59 o
  -4  21   4      276.64      340.36     58.89 o
  -3  21   4        5.12       -6.41     49.16 o
  -2  21   4       21.49       29.74     49.05 o
  -1  21   4     1058.44     1136.19     98.73 o
   0  21   4       15.14      -41.04     44.70 o
   1  21   4       86.72       23.41     58.05 o
   2  21   4     5046.46     4876.61    146.82 o
   3  21   4     1817.28     1833.05    115.43 o
   4  21   4      190.10      186.64     63.53 o
   5  21   4      311.78      311.79     76.35 o
   6  21   4      162.47      102.84     71.55 o
   7  21   4       76.26       -7.67     91.87 o
   8  21   4      417.51      452.73    227.90 o
 -10  22   4        4.24       -7.12     74.40 o
  -9  22   4      127.77      197.31     71.84 o
  -8  22   4      147.10      215.27     67.56 o
  -7  22   4      205.13      274.40     57.38 o
  -6  22   4      565.57      646.04     80.65 o
  -5  22   4     1278.14     1311.31     99.11 o
  -4  22   4      703.61      773.81     71.80 o
  -3  22   4      398.37      447.91     61.80 o
  -2  22   4     3754.96     3841.79    106.72 o
  -1  22   4      974.34     1159.60     80.91 o
   0  22   4     1763.70     1609.65    399.96 o
   1  22   4      481.30      473.09     75.75 o
   2  22   4     1126.81      892.84     87.50 o
   3  22   4     1088.38      968.11     94.75 o
   4  22   4        4.22      -63.74     68.38 o
   5  22   4       59.00       85.21     71.15 o
   6  22   4       49.35      -39.84     72.29 o
   7  22   4      753.21      802.52    166.87 o
 -10  23   4      896.43      896.14    124.91 o
  -9  23   4      246.81      380.79     78.21 o
  -8  23   4      508.31      688.01     83.34 o
  -7  23   4      104.17      222.36     67.68 o
  -6  23   4      533.77      575.65     73.14 o
  -5  23   4      283.08      267.79     64.21 o
  -4  23   4      879.64     1011.45     89.49 o
  -3  23   4       24.36       15.46     53.37 o
  -2  23   4       83.63       96.01     74.02 o
  -1  23   4       57.01       70.64     63.60 o
   0  23   4     1764.60     1907.02    190.89 o
   1  23   4      586.18      576.63     80.12 o
   2  23   4      187.18      197.42     93.17 o
   3  23   4      744.69      754.86    127.91 o
   4  23   4      133.42      241.70     76.69 o
   5  23   4      164.01       75.32    138.30 o
   6  23   4     1299.73     1198.59    184.40 o
   7  23   4       82.67     -103.89    131.16 o
  -9  24   4      197.81       84.43     77.66 o
  -8  24   4        3.06       64.34     71.06 o
  -7  24   4      826.48     1044.68     88.45 o
  -6  24   4       25.05       35.81     63.77 o
  -5  24   4      541.49      591.03     75.21 o
  -4  24   4      100.70       77.90     56.76 o
  -3  24   4     4607.62     4489.99    144.44 o
  -2  24   4      116.27      144.78     76.94 o
  -1  24   4     4595.22     4820.84    154.74 o
   0  24   4        1.74       -9.23     66.17 o
   1  24   4      134.30       47.24     64.65 o
   2  24   4      205.80      147.39    129.86 o
   3  24   4      117.41      -29.87    129.21 o
   4  24   4       15.47       11.69    131.16 o
   5  24   4       52.94       57.79    133.75 o
   6  24   4        4.05      -12.99    142.84 o
   7  24   4     1090.11     1023.93    192.19 o
  -9  25   4      133.94      113.36     82.49 o
  -8  25   4      296.23      331.34     82.54 o
  -7  25   4      231.61      171.72     76.90 o
  -6  25   4       81.21      132.14     67.51 o
  -5  25   4      138.34       28.71     62.94 o
  -4  25   4      514.47      543.42     87.74 o
  -3  25   4      208.81      323.92     76.99 o
  -2  25   4       58.08      126.99     70.18 o
  -1  25   4     1036.13     1268.07    180.50 o
   0  25   4     2401.80     2272.52    211.67 o
   1  25   4      398.29      470.74    159.08 o
   2  25   4        1.05     -122.72    122.72 o
   3  25   4      107.10      131.16    134.40 o
   4  25   4       30.37      -41.55    138.30 o
   5  25   4       75.57       75.32    153.88 o
   6  25   4      653.14      642.80    171.41 o
  -8  26   4       54.80       88.50     81.42 o
  -7  26   4       18.40       27.07     74.19 o
  -6  26   4      176.14      315.64     92.17 o
  -5  26   4      591.14      610.84     94.93 o
  -4  26   4      546.30      648.59    132.78 o
  -3  26   4      586.12      660.98    157.78 o
  -2  26   4     4619.76     4630.10    249.33 o
  -1  26   4      316.78      255.82    145.44 o
   0  26   4      230.85      151.93    135.70 o
   1  26   4      291.14       35.06    134.40 o
   2  26   4       63.01     -102.59    124.01 o
   3  26   4       65.52      125.31    142.19 o
   4  26   4        1.01      -44.15    136.35 o
   5  26   4      136.85      236.99    160.38 o
   6  26   4        2.90       43.50    155.18 o
  -8  27   4       32.85      -69.47    161.02 o
  -7  27   4      108.17      229.20    162.97 o
  -6  27   4      493.01      378.54    164.27 o
  -5  27   4       12.74      -20.78    132.46 o
  -4  27   4      156.67      208.42    147.39 o
  -3  27   4       18.17       20.13    131.81 o
  -2  27   4        7.26       42.85    131.81 o
  -1  27   4      529.95      605.79    162.97 o
   0  27   4       29.63       28.57    137.00 o
   1  27   4      105.16      144.79    144.79 o
   2  27   4     1202.48     1238.20    187.65 o
   3  27   4        9.41     -125.31    125.31 o
   4  27   4      246.79       57.14    149.34 o
   5  27   4      195.10      170.11    172.71 o
  -7  28   4      120.07       90.90    162.97 o
  -6  28   4       21.69      111.68    152.58 o
  -5  28   4      976.29     1028.48    183.75 o
  -4  28   4        0.03      -85.06    133.75 o
  -3  28   4      637.09      733.05    166.87 o
  -2  28   4      366.40      348.67    149.99 o
  -1  28   4      127.12      173.36    147.39 o
   0  28   4        3.78      -55.19    133.10 o
   1  28   4     1380.22     1630.37    197.38 o
   2  28   4       48.60      -24.02    137.65 o
   3  28   4       30.14       68.82    142.84 o
   4  28   4       59.84      -18.83    148.69 o
  -6  29   4      719.79      800.58    195.44 o
  -5  29   4       25.12      -83.76    147.39 o
  -4  29   4      152.97      168.82    151.28 o
  -3  29   4        9.72     -138.30    138.30 o
  -2  29   4       78.04      -78.56    134.40 o
  -1  29   4       19.50     -133.10    133.10 o
   0  29   4       26.66       66.88    137.65 o
   1  29   4      330.55      327.24    158.43 o
   2  29   4     1013.81     1076.53    201.28 o
   3  29   4      419.71      289.58    162.97 o
   4  29   4      515.93      564.23    184.40 o
  -6  30   4      407.69       40.26    172.06 o
  -5  30   4      522.70      441.52    179.20 o
  -4  30   4      581.27      355.81    172.06 o
  -3  30   4       13.76       28.57    142.19 o
  -2  30   4      159.70      131.81    155.18 o
  -1  30   4       24.85       61.68    144.79 o
   0  30   4       13.75      -68.82    149.99 o
   1  30   4      666.67      636.96    174.66 o
   2  30   4      171.57      137.65    161.02 o
   3  30   4        1.97       76.62    161.67 o
  -4  31   4      172.42      -25.97    162.32 o
  -3  31   4       84.70       48.05    158.43 o
  -2  31   4       59.66     -138.95    151.93 o
  -1  31   4        0.50      -87.65    137.00 o
   0  31   4      454.04      501.25    179.20 o
   1  31   4       57.46      249.98    164.27 o
   2  31   4        3.13     -109.08    152.58 o
  -3  32   4      587.70      567.48    187.00 o
  -2  32   4        2.54      -11.69    159.08 o
  -1  32   4      304.95      274.00    167.52 o
   0  32   4       56.79       53.24    164.27 o
 -13   0   5       80.64       82.52     57.35 o
 -11   0   5     1992.43     1880.24     91.12 o
  -9   0   5      220.87      144.82     68.18 o
  -7   0   5        9.95      -15.58     66.23 o
  -5   0   5    42294.70    40570.15    283.33 o
  -3   0   5     2843.19     2433.61     70.17 o
  -1   0   5      670.78      742.01     39.83 o
   1   0   5    16740.41    12633.60   2297.38 o
   3   0   5      135.05      120.02     38.28 o
   5   0   5     5281.50     5259.35    122.44 o
   7   0   5      880.11      960.54     81.12 o
   9   0   5      963.15      990.07     91.11 o
 -13   1   5      226.60      219.56     45.92 o
 -12   1   5     1735.81     1662.74     68.20 o
 -11   1   5      311.54      451.63     54.15 o
 -10   1   5       75.29      -25.99     47.57 o
  -9   1   5      845.91      853.38     62.59 o
  -8   1   5      807.65      836.20     59.22 o
  -7   1   5     2446.71     2392.36     77.82 o
  -6   1   5    30077.69    28514.12    176.47 o
  -5   1   5      305.05      370.90     34.81 o
  -4   1   5     3707.30     3659.82     76.00 o
  -3   1   5     6743.45     7036.86     70.21 o
  -2   1   5     3656.77     3876.85     40.01 o
  -1   1   5      542.81      710.72     29.05 o
   0   1   5       28.34       33.43     16.00 o
   1   1   5     7615.28     7911.83    130.91 o
   2   1   5    14347.49    14662.39    191.65 o
   3   1   5     3249.38     3278.25     90.16 o
   4   1   5    10783.70    10984.49    125.21 o
   5   1   5     1365.38     1435.42     60.70 o
   6   1   5      110.16      108.60     43.95 o
   7   1   5       50.54       44.79     35.17 o
   8   1   5     1520.67     1548.20     80.79 o
   9   1   5       39.30      112.04     45.90 o
  10   1   5        6.57       56.34     53.92 o
 -13   2   5      106.69      105.78     53.03 o
 -12   2   5       51.62       76.00     41.92 o
 -11   2   5     3130.11     3029.29     85.68 o
 -10   2   5       15.32      -27.33     49.07 o
  -9   2   5        6.04       29.81     46.03 o
  -8   2   5     4087.83     3737.64     91.45 o
  -7   2   5     3732.35     3435.76     81.98 o
  -6   2   5     3938.00     3952.32    141.14 o
  -5   2   5     8837.30     8612.22    115.84 o
  -4   2   5    10905.71     9748.58    108.62 o
  -3   2   5      110.14      124.49     23.45 o
  -2   2   5     3441.18     3415.85     56.22 o
  -1   2   5    14889.73    15194.81    130.32 o
   0   2   5    11366.06    11164.86    794.82 o
   1   2   5     1082.52     1199.54     61.12 o
   2   2   5      454.46      567.44     27.70 o
   3   2   5      332.91      449.05     32.52 o
   4   2   5      944.27     1106.44     52.32 o
   5   2   5      224.81      223.76     36.99 o
   6   2   5     1344.71     1301.96     60.93 o
   7   2   5     2694.23     2651.78     76.57 o
   8   2   5       13.24       11.99     39.28 o
   9   2   5      149.91      165.19     47.79 o
  10   2   5      844.84      978.49     70.43 o
 -13   3   5      691.56      792.58    103.46 o
 -12   3   5      344.33      406.08     45.12 o
 -11   3   5      401.97      481.68     44.42 o
 -10   3   5     4572.32     4351.90    123.73 o
  -9   3   5      884.05      863.21     61.67 o
  -8   3   5     1534.53     1470.91     74.98 o
  -7   3   5     2930.51     2900.74     80.46 o
  -6   3   5    14665.26    14485.06    290.33 o
  -5   3   5    10085.58     9697.91     95.73 o
  -4   3   5     1138.67     1155.98     46.76 o
  -3   3   5     4680.37     4848.45     71.92 o
  -2   3   5     2717.00     2802.92     43.16 o
  -1   3   5     1809.47     1837.30     54.01 o
   0   3   5    10100.82     9904.82    161.00 o
   1   3   5    23136.19    23452.35    319.39 o
   2   3   5     1311.57     1483.14     53.40 o
   3   3   5     4486.03     4467.94     60.64 o
   4   3   5      787.58      837.46     45.99 o
   5   3   5     2470.01     2328.19     67.48 o
   6   3   5     4140.85     4048.29    132.42 o
   7   3   5      309.88      369.79     43.87 o
   8   3   5      285.49      283.39     46.14 o
   9   3   5       84.79       39.14     45.56 o
  10   3   5       11.03        6.68     53.78 o
 -13   4   5       41.91       56.60     46.93 o
 -12   4   5      192.51      227.95     41.31 o
 -11   4   5     2798.28     2596.80     89.59 o
 -10   4   5      897.95     1112.51     53.55 o
  -9   4   5      763.67      776.23     60.16 o
  -8   4   5        1.12        0.72     44.96 o
  -7   4   5    11044.00    10476.09    119.93 o
  -6   4   5     1724.54     1654.87     85.71 o
  -5   4   5     1680.79     1726.24     55.52 o
  -4   4   5     2023.51     2105.86     51.63 o
  -3   4   5     2440.38     2260.06     47.81 o
  -2   4   5     1211.47     1326.96     39.69 o
  -1   4   5    40369.00    38673.36   1164.44 o
   0   4   5        2.35       34.68     20.89 o
   1   4   5      104.71       76.43     20.13 o
   2   4   5        1.28       -2.21     25.40 o
   3   4   5     1796.85     1973.07     47.89 o
   4   4   5      684.30      731.68     38.82 o
   5   4   5      157.75      132.88     32.46 o
   6   4   5      185.07      133.70     48.28 o
   7   4   5     5037.52     4847.39     93.58 o
   8   4   5       37.96       52.44     41.55 o
   9   4   5      477.28      526.03     56.73 o
  10   4   5      105.43      114.94     59.89 o
 -13   5   5        5.62       46.63     44.74 o
 -12   5   5       40.35        3.47     37.98 o
 -11   5   5      362.68      393.19     49.34 o
 -10   5   5     8399.88     7765.71    104.79 o
  -9   5   5     2067.36     1939.46     62.28 o
  -8   5   5      868.22     1042.51     69.93 o
  -7   5   5       71.35       88.04     41.13 o
  -6   5   5      729.16      797.10     45.69 o
  -5   5   5     2208.58     1944.93     56.65 o
  -4   5   5     5639.43     5978.45     71.94 o
  -3   5   5       29.82       31.54     18.45 o
  -2   5   5      415.59      549.79     51.31 o
  -1   5   5     2847.60     3026.30     63.16 o
   0   5   5    40811.75    40341.29    493.90 o
   1   5   5      342.68      413.21     27.97 o
   2   5   5      557.22      598.81     33.07 o
   3   5   5       40.99       -3.08     22.64 o
   4   5   5     2186.85     2195.53     65.62 o
   5   5   5      305.66      242.89     38.87 o
   6   5   5    10052.64     9499.19     99.79 o
   7   5   5      418.08      459.93     41.12 o
   8   5   5       22.92       -0.98     36.98 o
   9   5   5       25.28       44.49     45.90 o
  10   5   5      302.42      449.02     69.82 o
 -13   6   5       72.09       63.06     45.71 o
 -12   6   5      321.61      369.47     45.77 o
 -11   6   5     1775.09     1818.79     88.22 o
 -10   6   5      724.09      848.09     79.10 o
  -9   6   5     1109.58     1208.70     54.01 o
  -8   6   5     4301.82     3944.67    137.67 o
  -7   6   5     3498.50     3442.94     68.42 o
  -6   6   5     6089.46     6237.92     76.15 o
  -5   6   5     4213.83     3931.58     87.08 o
  -4   6   5     6501.21     6278.71    105.26 o
  -3   6   5      419.91      541.14     35.15 o
  -2   6   5    12062.61    11597.52    122.17 o
  -1   6   5     9888.77     8916.95    502.42 o
   0   6   5     4179.70     4123.98     71.60 o
   1   6   5     7159.49     7119.83    108.27 o
   2   6   5        3.01       24.37     26.27 o
   3   6   5      979.76      924.93     39.38 o
   4   6   5       61.88       33.89     27.26 o
   5   6   5     1223.40     1120.65     49.06 o
   6   6   5     4000.04     3902.35     71.09 o
   7   6   5     1457.52     1427.77     57.14 o
   8   6   5     1073.27     1047.31     55.67 o
   9   6   5       70.61       15.78     55.01 o
  10   6   5      291.74      334.59     58.76 o
 -13   7   5      167.01      200.05     47.67 o
 -12   7   5     1502.58     1597.36     77.51 o
 -11   7   5      964.86     1011.66     65.06 o
 -10   7   5      545.06      488.95     47.29 o
  -9   7   5     5931.79     5695.78     86.50 o
  -8   7   5       51.40       28.15     28.98 o
  -7   7   5       28.71       35.69     31.15 o
  -6   7   5     2372.57     2123.11     59.85 o
  -5   7   5      805.01      895.11     44.11 o
  -4   7   5      760.75      668.68     49.99 o
  -3   7   5       27.88       63.29     20.42 o
  -2   7   5     1299.73     1622.77     60.29 o
  -1   7   5     5101.62     4780.08    188.54 o
   0   7   5     7294.83     7735.29    114.80 o
   1   7   5     8700.32     8696.07     74.77 o
   2   7   5     6455.86     6486.80     83.46 o
   3   7   5      186.71      211.59     28.07 o
   4   7   5      449.90      485.33     35.22 o
   5   7   5     3751.27     3671.68     68.21 o
   6   7   5     2029.35     2113.41     59.73 o
   7   7   5     1602.00     1455.48     59.55 o
   8   7   5      418.86      439.05     49.84 o
   9   7   5        0.39       57.48     52.85 o
  10   7   5      200.56      345.81     70.30 o
 -13   8   5      283.37      269.66     49.85 o
 -12   8   5      171.83      327.02     52.52 o
 -11   8   5      915.06     1046.12     64.57 o
 -10   8   5      695.57      731.93     64.85 o
  -9   8   5       22.22       31.25     32.02 o
  -8   8   5     3972.80     3667.15     69.30 o
  -7   8   5      111.97      114.59     33.97 o
  -6   8   5      173.53      247.72     32.77 o
  -5   8   5    19977.30    19901.26    228.16 o
  -4   8   5     1384.48     1432.04     66.58 o
  -3   8   5    14423.24    14405.73    108.23 o
  -2   8   5     5633.38     5649.84    104.14 o
  -1   8   5     4690.04     5092.22    301.60 o
   0   8   5     2388.57     2265.09    139.92 o
   1   8   5     9587.27     9554.60    133.78 o
   2   8   5     1583.75     1609.79     60.66 o
   3   8   5      155.21      183.10     34.51 o
   4   8   5     1489.79     1471.18     49.10 o
   5   8   5     2713.64     2614.52     74.24 o
   6   8   5     1671.19     1649.53     56.90 o
   7   8   5      164.40      120.16     37.70 o
   8   8   5      743.16      905.95     61.02 o
   9   8   5     1065.88     1244.07     85.34 o
  10   8   5        6.36       67.64     79.86 o
 -13   9   5      168.74      320.53     51.25 o
 -12   9   5     2271.51     2515.66     88.85 o
 -11   9   5      273.98      366.11     49.18 o
 -10   9   5       76.15       79.91     37.91 o
  -9   9   5     1785.83     1587.81     61.53 o
  -8   9   5      107.60       94.44     30.60 o
  -7   9   5     2769.06     2822.98     58.78 o
  -6   9   5     9668.11     9017.99    105.02 o
  -5   9   5     1818.11     2076.54     45.07 o
  -4   9   5     1475.47     1547.31     49.15 o
  -3   9   5     1265.12     1213.12     93.25 o
  -2   9   5     1157.15     1028.58     46.52 o
  -1   9   5      624.98      738.33     57.64 o
   0   9   5      235.88      346.78     39.47 o
   1   9   5      192.82      230.45     27.48 o
   2   9   5     5974.65     6111.41     83.40 o
   3   9   5     2377.53     2277.93     62.74 o
   4   9   5     4439.59     4461.69     82.32 o
   5   9   5      173.15      136.51     36.72 o
   6   9   5       59.80       86.98     38.17 o
   7   9   5      317.48      270.27     39.12 o
   8   9   5      821.07      791.55     57.51 o
   9   9   5       70.52      133.63     59.46 o
 -13  10   5      130.25      198.37     68.14 o
 -12  10   5       20.71       49.55     49.42 o
 -11  10   5       45.12      108.00     43.07 o
 -10  10   5     1104.54     1187.35     62.68 o
  -9  10   5        0.03      -31.46     31.46 o
  -8  10   5      827.10      762.74     40.62 o
  -7  10   5      477.49      492.35     32.30 o
  -6  10   5     1739.28     1739.50     41.72 o
  -5  10   5    11987.19    11172.06    140.54 o
  -4  10   5    16457.50    15715.20    191.83 o
  -3  10   5     5750.59     5786.56     62.99 o
  -2  10   5     4870.32     5076.43     61.12 o
  -1  10   5     4016.73     4171.85     79.61 o
   0  10   5        5.86       55.03     32.45 o
   1  10   5    15088.95    14585.16    106.43 o
   2  10   5     1202.07     1226.05     52.90 o
   3  10   5        7.78      -23.34     30.31 o
   4  10   5      683.25      845.97     53.37 o
   5  10   5     5091.31     4804.41     86.43 o
   6  10   5        0.36       -5.75     30.14 o
   7  10   5      129.13      137.09     39.93 o
   8  10   5      149.85      199.04     55.74 o
   9  10   5      315.19      260.72     63.25 o
 -13  11   5      957.66     1053.15     79.05 o
 -12  11   5       16.12      126.07     67.60 o
 -11  11   5     1126.76     1089.04     61.66 o
 -10  11   5     1041.85     1085.58     51.36 o
  -9  11   5       32.32       15.91     28.72 o
  -8  11   5      230.05      192.05     29.42 o
  -7  11   5     3560.22     3540.29     60.16 o
  -6  11   5     1128.74     1174.64     41.62 o
  -5  11   5     2307.26     2211.06     42.96 o
  -4  11   5     6509.13     6335.53     90.21 o
  -3  11   5    10638.54    10811.45    271.93 o
  -2  11   5     1132.73     1187.98     45.62 o
  -1  11   5      702.05      766.56     60.62 o
   0  11   5     7675.83     7444.34    102.08 o
   1  11   5     1769.81     1876.93     53.76 o
   2  11   5      182.58      201.89     33.02 o
   3  11   5     3860.61     3891.61    100.40 o
   4  11   5       98.61      140.64     38.45 o
   5  11   5      873.84      921.68     54.18 o
   6  11   5     3321.07     3301.96     82.05 o
   7  11   5      609.33      616.35     55.02 o
   8  11   5      153.75      252.88     57.29 o
   9  11   5     1010.85     1018.36     96.96 o
 -12  12   5       32.77      146.81     69.75 o
 -11  12   5       18.04        4.93     47.63 o
 -10  12   5       41.46       43.30     46.44 o
  -9  12   5      220.45      263.99     34.55 o
  -8  12   5      465.79      520.36     36.05 o
  -7  12   5     3528.55     3314.33     59.64 o
  -6  12   5     2636.97     2511.99     53.53 o
  -5  12   5      571.32      634.87     34.92 o
  -4  12   5    18562.09    17460.59    161.88 o
  -3  12   5     8931.46     8528.85    145.94 o
  -2  12   5      162.79      273.92     33.05 o
  -1  12   5     3658.39     3432.64    153.98 o
   0  12   5     1910.47     1852.52     61.60 o
   1  12   5     2517.08     2750.15     60.21 o
   2  12   5      567.38      769.13     44.69 o
   3  12   5        0.14      -12.61     32.52 o
   4  12   5     1034.64     1094.58     54.87 o
   5  12   5     1370.59     1273.66     77.63 o
   6  12   5      120.38      133.49     40.87 o
   7  12   5     1003.54     1118.77     79.19 o
   8  12   5        6.24       67.19    106.44 o
   9  12   5      206.27      311.29     70.08 o
 -12  13   5      120.95      115.99     72.51 o
 -11  13   5       55.24      117.71     49.49 o
 -10  13   5     2455.11     2374.68     82.17 o
  -9  13   5      323.20      279.79     44.67 o
  -8  13   5     1238.33     1312.40     60.10 o
  -7  13   5      464.95      601.36     50.66 o
  -6  13   5      151.28      114.09     38.27 o
  -5  13   5      123.28       87.18     34.73 o
  -4  13   5      802.95      830.86     49.98 o
  -3  13   5    10348.33     9903.02    271.94 o
  -2  13   5        8.77      -21.77     31.03 o
  -1  13   5     2959.80     2951.75    107.49 o
   0  13   5    13029.52    12534.57    100.89 o
   1  13   5      635.81      860.82     47.51 o
   2  13   5     5050.05     5033.93     76.89 o
   3  13   5     1194.57     1190.13     81.49 o
   4  13   5     2098.98     2124.69     72.81 o
   5  13   5      452.64      495.80     52.58 o
   6  13   5     3775.34     3281.68     90.87 o
   7  13   5      310.28      458.28     59.40 o
   8  13   5        0.11       45.23     54.39 o
   9  13   5     1300.86     1306.91     95.17 o
 -12  14   5       66.80      154.15     74.68 o
 -11  14   5      375.03      394.00     57.35 o
 -10  14   5       22.55       89.28     45.92 o
  -9  14   5      732.56      808.58     57.38 o
  -8  14   5     3093.52     3008.06     86.11 o
  -7  14   5     1967.96     1934.76     72.50 o
  -6  14   5     1240.39     1229.07     63.29 o
  -5  14   5       16.92       -4.33     35.27 o
  -4  14   5      801.38      927.70     74.41 o
  -3  14   5     3796.41     3996.64     97.03 o
  -2  14   5     7806.82     7452.45    256.22 o
  -1  14   5     6391.42     6355.33    119.21 o
   0  14   5       11.68       10.06     38.77 o
   1  14   5      281.34      333.48     36.02 o
   2  14   5      204.70      191.89     34.93 o
   3  14   5      370.63      332.13     40.16 o
   4  14   5      607.94      573.24     49.34 o
   5  14   5       18.92      116.57     40.64 o
   6  14   5      161.45      192.07     47.82 o
   7  14   5     1034.33     1121.86     76.95 o
   8  14   5     1013.28     1040.77     90.00 o
   9  14   5      148.47      187.53     67.20 o
 -12  15   5       98.17       29.34     97.36 o
 -11  15   5      866.09      812.52     76.73 o
 -10  15   5       96.41      120.15     46.42 o
  -9  15   5     4363.00     4162.44    103.40 o
  -8  15   5        8.67       22.99     52.20 o
  -7  15   5      190.06      269.37     44.67 o
  -6  15   5      261.50      262.68     44.08 o
  -5  15   5       28.57       11.69     34.87 o
  -4  15   5       30.46       87.14     44.32 o
  -3  15   5     3675.94     3563.07    117.02 o
  -2  15   5      514.51      756.77     77.52 o
  -1  15   5     4115.84     3941.32     92.42 o
   0  15   5     1008.61     1012.85    108.52 o
   1  15   5     6948.07     6934.47    183.64 o
   2  15   5      381.10      431.54     44.78 o
   3  15   5     1747.31     1459.80     67.46 o
   4  15   5        6.99       51.01     38.25 o
   5  15   5     4533.28     4284.55     95.77 o
   6  15   5      265.58      297.65     50.76 o
   7  15   5      406.78      497.92     61.94 o
   8  15   5       27.20       47.29     68.59 o
   9  15   5      450.39      560.58     84.23 o
 -12  16   5       70.07       43.48     76.87 o
 -11  16   5      121.49      131.65     68.85 o
 -10  16   5      343.67      392.60     61.77 o
  -9  16   5       95.77      147.61     52.01 o
  -8  16   5     3810.02     3638.35     94.46 o
  -7  16   5     1375.79     1340.45     69.63 o
  -6  16   5     2074.19     2080.34     73.80 o
  -5  16   5     2887.15     2538.55     75.80 o
  -4  16   5        2.11      -27.22     44.31 o
  -3  16   5      486.81      520.71     58.75 o
  -2  16   5     5144.40     5124.72    162.41 o
  -1  16   5     1280.06     1382.82     94.62 o
   0  16   5     1372.94     1544.21    125.64 o
   1  16   5     4018.82     3771.19    165.89 o
   2  16   5      273.67      379.00     67.56 o
   3  16   5       31.56       89.51     38.02 o
   4  16   5     1154.46     1190.87     63.54 o
   5  16   5      467.74      599.20     62.86 o
   6  16   5      259.64      324.29     51.14 o
   7  16   5        1.90      -20.78     50.55 o
   8  16   5      844.13      948.84    104.73 o
 -11  17   5        8.22        2.75     72.50 o
 -10  17   5      529.50      657.91     77.65 o
  -9  17   5     2844.21     2871.66     94.92 o
  -8  17   5     2927.45     2944.73     90.26 o
  -7  17   5      327.11      443.38     51.72 o
  -6  17   5     1367.26     1410.32     67.01 o
  -5  17   5       21.18       65.02     53.33 o
  -4  17   5      797.37      895.07     65.51 o
  -3  17   5     2284.17     2209.69    142.75 o
  -2  17   5      475.91      563.34     70.65 o
  -1  17   5     1030.85     1178.80    102.31 o
   0  17   5       34.51      112.11     66.88 o
   1  17   5     2279.39     2481.77    235.04 o
   2  17   5     8862.37     8092.49    149.15 o
   3  17   5      369.46      385.19     63.35 o
   4  17   5     2416.75     2246.36    157.13 o
   5  17   5     1437.21     1551.31     74.04 o
   6  17   5       48.04       43.40     72.36 o
   7  17   5       85.47      140.92     56.02 o
   8  17   5       97.07      115.99     64.49 o
 -11  18   5       12.47       26.62     72.36 o
 -10  18   5      380.57      335.76     70.24 o
  -9  18   5      276.80      222.44     61.62 o
  -8  18   5      979.35     1164.46     70.59 o
  -7  18   5     1299.48     1225.71     68.61 o
  -6  18   5     1699.81     1584.49     70.94 o
  -5  18   5     2434.10     2421.97     91.74 o
  -4  18   5     1071.18     1189.67     73.73 o
  -3  18   5      247.10      287.63     57.85 o
  -2  18   5      237.04      177.23     53.74 o
  -1  18   5        4.39      -60.96     60.96 o
   0  18   5     1230.75     1261.85    122.39 o
   1  18   5      804.72     1106.28    117.85 o
   2  18   5     3331.96     3023.03    130.90 o
   3  18   5        9.28       54.52     55.55 o
   4  18   5     3022.15     2893.87    109.96 o
   5  18   5      663.31      702.68     76.94 o
   6  18   5       61.94        5.09     69.73 o
   7  18   5       35.09       78.16    145.12 o
   8  18   5       57.06       73.34     84.13 o
 -11  19   5      460.68      590.22     86.74 o
 -10  19   5      244.08      233.99     94.48 o
  -9  19   5       63.04       33.29     56.77 o
  -8  19   5      336.02      360.69     66.56 o
  -7  19   5     2908.65     2713.48     87.83 o
  -6  19   5      693.46      796.38     58.74 o
  -5  19   5      129.95      149.39     52.02 o
  -4  19   5        6.93       19.60     49.15 o
  -3  19   5     2436.93     2207.05     92.43 o
  -2  19   5        0.83      -63.18    115.90 o
  -1  19   5       45.61       64.53     63.32 o
   0  19   5        2.86       67.29    115.57 o
   1  19   5      264.48      370.09     74.81 o
   2  19   5     1772.58     1909.86    122.44 o
   3  19   5    11814.99    10847.56    176.34 o
   4  19   5      616.88      654.61     75.79 o
   5  19   5       11.79       23.22     69.95 o
   6  19   5        7.66      -21.44     69.24 o
   7  19   5       42.68       23.18     74.57 o
   8  19   5        6.45       13.52     83.52 o
 -11  20   5       14.80       35.68     75.76 o
 -10  20   5      446.22      544.24     81.56 o
  -9  20   5       52.69       93.69     84.74 o
  -8  20   5      575.30      631.43     72.93 o
  -7  20   5      181.68      183.44     61.39 o
  -6  20   5     1793.46     1771.16     92.25 o
  -5  20   5      164.57      212.39     55.15 o
  -4  20   5     4344.90     4152.51    188.00 o
  -3  20   5      985.84      958.71     88.13 o
  -2  20   5      455.20      557.71     80.23 o
  -1  20   5      805.16      836.92     86.12 o
   0  20   5     1533.41     1512.06    108.33 o
   1  20   5       17.74       52.86     59.77 o
   2  20   5     1498.17     1711.14    116.24 o
   3  20   5        0.86       33.16     68.92 o
   4  20   5     1217.01     1167.21     87.45 o
   5  20   5       80.98      150.37     73.01 o
   6  20   5      166.02      177.63     76.30 o
   7  20   5       35.30      -77.82     77.82 o
 -10  21   5       68.10       28.07     68.99 o
  -9  21   5      115.82      188.81     67.47 o
  -8  21   5      548.62      598.77     74.60 o
  -7  21   5     1492.64     1423.62     93.95 o
  -6  21   5        5.79        6.39     55.28 o
  -5  21   5      615.28      614.25     71.31 o
  -4  21   5        0.92        8.40     65.16 o
  -3  21   5     1735.50     1949.45    115.12 o
  -2  21   5     1515.19     1414.73    108.51 o
  -1  21   5       96.88      180.77     78.56 o
   0  21   5      377.91      439.99     77.53 o
   1  21   5      394.50      383.15     74.83 o
   2  21   5     1037.42      982.17     91.84 o
   3  21   5     3156.36     2829.39    132.31 o
   4  21   5        2.01       85.21     75.01 o
   5  21   5        4.82       41.74     72.66 o
   6  21   5      631.05      684.89     97.75 o
   7  21   5        0.96      -20.54     82.67 o
 -10  22   5      105.47      222.14     79.59 o
  -9  22   5       44.50       92.29     70.50 o
  -8  22   5      976.92     1006.07     87.49 o
  -7  22   5      258.16      380.12     81.79 o
  -6  22   5       43.93       -7.01     58.39 o
  -5  22   5      777.32      836.91     95.14 o
  -4  22   5     1022.69      998.49     97.13 o
  -3  22   5     3999.85     3866.94    141.97 o
  -2  22   5     2317.16     2340.73    130.11 o
  -1  22   5     2145.21     2028.16    121.08 o
   0  22   5       64.52       16.01     65.05 o
   1  22   5        7.61      -31.42     61.14 o
   2  22   5      571.73      610.07     89.30 o
   3  22   5        0.11      117.28    105.51 o
   4  22   5      120.22       92.40     74.03 o
   5  22   5        8.33      -60.31     73.36 o
   6  22   5       67.88      -11.73    106.16 o
   7  22   5      222.63      290.51     95.06 o
 -10  23   5       59.65      193.57     82.43 o
  -9  23   5      676.26      768.97     90.62 o
  -8  23   5       45.83       13.42     70.60 o
  -7  23   5       28.57       74.08     85.09 o
  -6  23   5      150.50      165.87     83.92 o
  -5  23   5       60.01       -3.44     72.37 o
  -4  23   5       23.43        2.63     71.41 o
  -3  23   5     1142.67     1253.71    109.74 o
  -2  23   5      672.64      958.50     96.88 o
  -1  23   5     2095.15     2148.57    125.65 o
   0  23   5      293.76      239.70     86.03 o
   1  23   5      418.32      331.80     80.35 o
   2  23   5       94.43      139.89    100.96 o
   3  23   5       38.06        6.24     69.71 o
   4  23   5       76.66       75.39    207.12 o
   5  23   5      397.50      332.76     91.15 o
   6  23   5      247.52      152.58    151.28 o
  -9  24   5        0.91      -34.93     96.40 o
  -8  24   5      962.74     1083.47    125.63 o
  -7  24   5      133.90      250.35     92.65 o
  -6  24   5      166.62      198.61     84.02 o
  -5  24   5        0.10        6.27     72.63 o
  -4  24   5      231.39      174.01    167.19 o
  -3  24   5       13.25       19.29     71.94 o
  -2  24   5     9596.49     8890.22    189.21 o
  -1  24   5       39.30       40.71     74.66 o
   0  24   5       41.12       -7.38     67.07 o
   1  24   5        0.16      -61.81    134.73 o
   2  24   5      375.08      440.49    112.00 o
   3  24   5       12.87      -58.29     71.82 o
   4  24   5      284.17      109.08    148.69 o
   5  24   5      127.53      166.87    158.43 o
   6  24   5      275.50      204.53    165.57 o
  -9  25   5      399.80      386.37    111.81 o
  -8  25   5      108.87      137.49    101.15 o
  -7  25   5        5.80       21.93     91.76 o
  -6  25   5       16.21       68.74     84.66 o
  -5  25   5        6.25      -22.69     73.58 o
  -4  25   5      111.07      121.06     74.70 o
  -3  25   5      791.75     1122.87    103.25 o
  -2  25   5      102.63      229.24     72.99 o
  -1  25   5     1224.59     1301.59    137.97 o
   0  25   5      456.78      497.78     84.46 o
   1  25   5      449.80      452.20     84.45 o
   2  25   5      172.95       48.05    129.21 o
   3  25   5      113.94      241.54    142.84 o
   4  25   5       26.34       27.27    154.53 o
   5  25   5      383.12      294.13    166.87 o
  -8  26   5      215.37      225.52    111.68 o
  -7  26   5      910.07     1043.55    124.18 o
  -6  26   5       67.73      -99.80    201.28 o
  -5  26   5      194.45      187.16     84.70 o
  -4  26   5       56.38       54.58     78.07 o
  -3  26   5     2041.95     1986.86    125.51 o
  -2  26   5     1546.48     1479.40    120.46 o
  -1  26   5      926.28     1231.06    192.19 o
   0  26   5        0.35     -113.63    133.10 o
   1  26   5      243.49      143.49    143.49 o
   2  26   5      375.66      257.12    151.93 o
   3  26   5        4.49     -136.35    136.35 o
   4  26   5      277.75       82.46    152.58 o
   5  26   5        7.61      -56.49    160.38 o
  -8  27   5      123.52      552.44    111.96 o
  -7  27   5      444.19      532.07    113.37 o
  -6  27   5        2.55      -10.51    138.95 o
  -5  27   5       83.02      150.03     84.88 o
  -4  27   5        4.82      216.86    146.09 o
  -3  27   5      630.62      756.42    164.92 o
  -2  27   5       42.19       -0.65    129.21 o
  -1  27   5        0.19       62.33    138.95 o
   0  27   5      284.36      145.44    146.09 o
   1  27   5      132.69     -137.65    137.65 o
   2  27   5       27.83      -23.37    139.60 o
   3  27   5     1370.77     1457.66    206.47 o
   4  27   5      151.93      -59.09    148.04 o
  -7  28   5      151.13      264.26    175.96 o
  -6  28   5      642.43     1102.50    198.03 o
  -5  28   5        0.25     -136.35    136.35 o
  -4  28   5     1012.85      900.57    182.45 o
  -3  28   5       74.14        1.95    135.05 o
  -2  28   5       73.70       70.77    139.60 o
  -1  28   5      184.17      175.31    152.58 o
   0  28   5      108.80      114.92    147.39 o
   1  28   5      117.52     -129.86    135.05 o
   2  28   5      888.73      551.25    175.96 o
   3  28   5        6.26       25.97    150.64 o
   4  28   5      364.06      185.05    172.06 o
  -6  29   5      522.62      342.18    173.36 o
  -5  29   5        8.44     -146.74    146.74 o
  -4  29   5       31.80       57.79    153.23 o
  -3  29   5      456.42      433.73    169.47 o
  -2  29   5      127.72       30.52    151.28 o
  -1  29   5       14.78     -138.30    139.60 o
   0  29   5       58.79      281.14    157.78 o
   1  29   5      130.64      140.90    159.73 o
   2  29   5      268.51      439.57    186.35 o
   3  29   5     1897.71     1666.08    224.65 o
  -5  30   5      380.03      420.74    187.00 o
  -4  30   5       93.82      222.71    168.82 o
  -3  30   5      299.70      142.84    166.87 o
  -2  30   5      103.58      125.96    155.83 o
  -1  30   5        2.50       75.97    158.43 o
   0  30   5       82.77      217.51    163.62 o
   1  30   5      140.15      153.23    161.67 o
   2  30   5      395.06       61.03    159.73 o
  -4  31   5       51.67      -41.55    168.82 o
  -3  31   5      176.13      183.10    172.71 o
  -2  31   5      138.94      147.39    167.52 o
  -1  31   5      191.92      -37.66    149.34 o
   0  31   5        1.33     -160.38    160.38 o
   1  31   5      173.89      111.03    167.52 o
 -12   0   6       45.33       33.68     54.66 o
 -10   0   6     1347.57     1261.61    190.57 o
  -8   0   6      242.48      213.07     68.86 o
  -6   0   6     7129.48     7043.83    144.79 o
  -4   0   6    12072.26    10984.51    134.72 o
  -2   0   6     9386.43     9016.51    233.13 o
   0   0   6    17456.52    17545.61    137.73 o
   2   0   6    15720.75    16408.79    129.89 o
   4   0   6     3721.44     3501.60    108.26 o
   6   0   6     2128.32     2257.65    201.93 o
   8   0   6      453.10      481.92     78.19 o
 -13   1   6      795.31      706.31     53.37 o
 -12   1   6      256.46      265.64     43.67 o
 -11   1   6     1358.35     1273.76     94.56 o
 -10   1   6     2108.84     2073.48     89.81 o
  -9   1   6      586.40      633.97     61.76 o
  -8   1   6      651.53      709.43     73.29 o
  -7   1   6     4552.95     4199.66     85.02 o
  -6   1   6      201.53      271.97     37.62 o
  -5   1   6     4595.00     4621.91    102.81 o
  -4   1   6       23.22       72.75     25.97 o
  -3   1   6    25642.95    24709.04    409.80 o
  -2   1   6     1442.09     1523.48     41.31 o
  -1   1   6      404.78      505.65     32.91 o
   0   1   6     6652.13     7053.91     65.09 o
   1   1   6      919.98      825.86     48.44 o
   2   1   6     8982.52     9093.12    108.02 o
   3   1   6    18855.54    18451.54    143.98 o
   4   1   6      977.43      937.49     55.86 o
   5   1   6     1069.83     1095.26     60.45 o
   6   1   6       25.32       -3.72     34.45 o
   7   1   6      712.31      783.95     55.68 o
   8   1   6       91.56       44.48     45.49 o
   9   1   6      256.27      292.79     57.28 o
 -13   2   6        0.23      -43.89     43.89 o
 -12   2   6       29.10        9.12     47.21 o
 -11   2   6       50.28       -8.10     55.95 o
 -10   2   6     1136.69     1288.20    108.52 o
  -9   2   6      873.95     1013.20     63.57 o
  -8   2   6     1580.98     1632.51     77.63 o
  -7   2   6     2356.09     2487.67     76.02 o
  -6   2   6      830.56      885.56     55.32 o
  -5   2   6    12706.04    12646.09    147.28 o
  -4   2   6     7936.89     7416.34     79.90 o
  -3   2   6      396.19      621.65     70.93 o
  -2   2   6    11544.13    10888.97    251.76 o
  -1   2   6     8383.93     8507.03    109.52 o
   0   2   6      175.10      216.78     22.05 o
   1   2   6      638.31      677.93     36.85 o
   2   2   6    11612.77    12214.19    138.51 o
   3   2   6       55.65       -5.04     26.86 o
   4   2   6     1024.97     1079.20     50.59 o
   5   2   6     1821.91     1916.70     98.78 o
   6   2   6      474.11      519.84     45.21 o
   7   2   6      331.45      366.49     47.89 o
   8   2   6      909.07     1091.19     96.43 o
   9   2   6      224.40      444.59     68.09 o
 -13   3   6        0.59       28.53     42.44 o
 -12   3   6      621.82      721.77     63.41 o
 -11   3   6      214.20      170.26     44.03 o
 -10   3   6     1663.03     1577.75    109.93 o
  -9   3   6     3750.75     3565.45     92.47 o
  -8   3   6      381.28      560.98     69.44 o
  -7   3   6     2135.96     1992.85     71.24 o
  -6   3   6     5109.02     4682.59     82.23 o
  -5   3   6     1783.33     1739.27     57.45 o
  -4   3   6     1594.50     1515.62     50.00 o
  -3   3   6    19416.26    18860.99    118.08 o
  -2   3   6     7163.06     7721.86    106.95 o
  -1   3   6     5972.86     5358.44    111.60 o
   0   3   6     6514.17     6589.34    104.68 o
   1   3   6    13633.20    13657.11    174.28 o
   2   3   6     9325.59     9494.77    101.31 o
   3   3   6     2219.92     2311.30     60.74 o
   4   3   6     4612.76     4575.08    111.74 o
   5   3   6     1119.92      960.55     53.56 o
   6   3   6       12.68       35.08     31.53 o
   7   3   6     3254.54     3028.54     78.11 o
   8   3   6        0.07      -39.43     50.66 o
   9   3   6      120.50      101.20     52.66 o
 -13   4   6        2.58       62.97     43.30 o
 -12   4   6        6.94       15.57     43.74 o
 -11   4   6       24.33       -2.39     40.93 o
 -10   4   6      662.33      730.66     65.93 o
  -9   4   6       69.00      146.06     48.11 o
  -8   4   6    10032.99     9156.04    136.15 o
  -7   4   6      290.13      292.22     45.20 o
  -6   4   6     1025.46      995.27     51.94 o
  -5   4   6      926.86      869.49     49.52 o
  -4   4   6      136.34      143.25     27.02 o
  -3   4   6      114.09      163.76     31.58 o
  -2   4   6    22380.52    20655.98    387.61 o
  -1   4   6       47.99       99.22     29.65 o
   0   4   6     6082.16     6219.46    131.58 o
   1   4   6     1224.62     1420.96     48.79 o
   2   4   6     7025.70     7013.00     78.79 o
   3   4   6     2279.21     2287.90     55.06 o
   4   4   6     1081.01     1073.92     47.93 o
   5   4   6      194.86      226.37     35.33 o
   6   4   6      716.44      733.02     45.77 o
   7   4   6        0.65        9.44     35.86 o
   8   4   6     2576.38     2563.07     85.01 o
   9   4   6        1.14       78.89     59.84 o
 -13   5   6      201.13      196.41     46.68 o
 -12   5   6        2.68       71.32     45.12 o
 -11   5   6      267.56      162.40     40.93 o
 -10   5   6      746.92      740.65     53.02 o
  -9   5   6     5777.99     5374.54    109.41 o
  -8   5   6      119.99      243.27     49.18 o
  -7   5   6      716.08      818.14     52.98 o
  -6   5   6      877.43      915.25     50.81 o
  -5   5   6       38.39       79.47     29.94 o
  -4   5   6     2625.82     2731.61     59.24 o
  -3   5   6     1623.02     1599.95     48.09 o
  -2   5   6      645.64      761.28     45.17 o
  -1   5   6     9905.19     9095.66    176.75 o
   0   5   6     4204.60     4166.18     84.53 o
   1   5   6    17489.71    18165.16    262.76 o
   2   5   6      537.05      531.46     37.22 o
   3   5   6     1292.40     1180.07     46.24 o
   4   5   6      400.86      464.08     37.94 o
   5   5   6     4643.85     4505.02     81.64 o
   6   5   6     1150.54     1233.10     54.42 o
   7   5   6     3150.44     3082.82     98.92 o
   8   5   6      446.40      537.14     75.10 o
   9   5   6      270.38      430.10     70.72 o
 -13   6   6        0.17       36.64     79.83 o
 -12   6   6      106.28      177.19     47.77 o
 -11   6   6       38.32      -16.89     40.02 o
 -10   6   6      817.43      916.69     51.34 o
  -9   6   6      142.88      178.28     38.81 o
  -8   6   6     2284.22     2185.70     79.23 o
  -7   6   6     5742.79     5240.60    155.38 o
  -6   6   6        2.81       44.23     34.30 o
  -5   6   6    10053.85     9298.00    133.17 o
  -4   6   6       39.74       77.04     14.72 o
  -3   6   6    18306.33    18099.37    364.27 o
  -2   6   6     3082.50     3005.98     75.10 o
  -1   6   6    13957.20    12603.26    507.20 o
   0   6   6        3.32       50.45     31.54 o
   1   6   6     3008.45     3129.09     54.41 o
   2   6   6     5632.93     5344.25     82.79 o
   3   6   6     1107.44     1149.72     49.58 o
   4   6   6     4689.76     4606.58     73.08 o
   5   6   6      253.20      267.13     35.23 o
   6   6   6      221.79      281.04     38.29 o
   7   6   6     2014.12     2045.95     74.00 o
   8   6   6     1636.96     1632.18     91.10 o
   9   6   6      881.38     1055.05     86.17 o
 -13   7   6      157.99      181.82     71.61 o
 -12   7   6       54.28       60.00     46.16 o
 -11   7   6      295.41      302.92     46.79 o
 -10   7   6     2124.43     1897.06     68.09 o
  -9   7   6     1550.84     1525.48     67.76 o
  -8   7   6        1.60      -41.24     41.24 o
  -7   7   6     1084.00     1086.29     58.25 o
  -6   7   6     1217.59     1303.14     55.50 o
  -5   7   6       92.42      107.91     20.42 o
  -4   7   6      552.25      595.80     49.89 o
  -3   7   6    10250.10     9980.90    265.88 o
  -2   7   6     1498.82     1599.81     67.52 o
  -1   7   6     3777.37     3502.99    119.08 o
   0   7   6    19302.60    19385.86    274.98 o
   1   7   6     2290.99     2324.41     49.14 o
   2   7   6       84.38       75.69     26.16 o
   3   7   6     5772.53     5782.96     78.82 o
   4   7   6      233.33      312.64     37.46 o
   5   7   6       14.02       28.45     31.18 o
   6   7   6     3038.51     2765.19     68.77 o
   7   7   6      206.39      231.35     49.04 o
   8   7   6      366.20      439.31     65.03 o
   9   7   6      247.60      290.80     67.84 o
 -13   8   6       75.96      195.64     56.03 o
 -12   8   6        0.18       30.36     47.06 o
 -11   8   6      224.24      235.21     44.57 o
 -10   8   6     1821.98     1749.04     67.02 o
  -9   8   6      317.85      370.31     36.22 o
  -8   8   6       94.73      130.09     38.29 o
  -7   8   6     1158.96     1208.53     57.17 o
  -6   8   6     5978.75     5602.57     86.31 o
  -5   8   6      729.99      719.68     44.47 o
  -4   8   6    23119.29    21559.60    161.92 o
  -3   8   6     7687.53     7771.43    116.29 o
  -2   8   6     2047.35     2218.94     87.00 o
  -1   8   6     4508.00     4111.89     99.49 o
   0   8   6      610.80      869.99     48.10 o
   1   8   6     4107.32     4256.73     60.45 o
   2   8   6     7257.25     7151.99     79.58 o
   3   8   6      184.72      229.01     33.71 o
   4   8   6     3404.98     3330.09     70.61 o
   5   8   6      109.77       80.43     31.74 o
   6   8   6     2661.08     2600.71     97.04 o
   7   8   6      747.59      737.44     57.38 o
   8   8   6        5.89       74.33     55.67 o
   9   8   6      363.73      488.12     75.15 o
 -13   9   6      850.87      845.01     77.88 o
 -12   9   6      370.95      350.14     73.38 o
 -11   9   6      878.87     1073.52     66.26 o
 -10   9   6        5.81      -35.33     35.33 o
  -9   9   6      212.61      268.87     35.42 o
  -8   9   6       22.78      -19.35     32.71 o
  -7   9   6      567.31      630.41     36.84 o
  -6   9   6      689.45      742.42     35.47 o
  -5   9   6     1815.76     1897.36     49.79 o
  -4   9   6      220.61      344.02     37.93 o
  -3   9   6    15294.50    14678.60    184.64 o
  -2   9   6     5846.71     6132.85    187.40 o
  -1   9   6      719.71      912.76     52.71 o
   0   9   6     5490.47     5535.92    224.34 o
   1   9   6      151.99      193.43     40.27 o
   2   9   6     1350.13     1344.30     49.35 o
   3   9   6     8923.54     9016.52    176.59 o
   4   9   6     2799.68     2965.88     87.28 o
   5   9   6     2093.35     1955.53     78.35 o
   6   9   6       33.13       35.97     41.83 o
   7   9   6       49.50       58.32     44.74 o
   8   9   6       86.73      152.45     59.30 o
   9   9   6      372.48      402.50     82.50 o
 -13  10   6      204.99      265.56     80.56 o
 -12  10   6        1.30      -56.53    107.12 o
 -11  10   6      558.10      640.65     55.77 o
 -10  10   6      361.25      401.31     44.75 o
  -9  10   6       19.16       -2.17     32.52 o
  -8  10   6       23.69       47.60     24.07 o
  -7  10   6      814.34      757.72     39.78 o
  -6  10   6     1328.86     1403.43     46.47 o
  -5  10   6    14655.75    13567.55    145.06 o
  -4  10   6    12846.00    12278.19    158.29 o
  -3  10   6     2403.01     2168.64     51.07 o
  -2  10   6        5.63       86.94     33.51 o
  -1  10   6     1271.41     1255.03     51.54 o
   0  10   6     2626.32     2633.92     86.96 o
   1  10   6     4884.56     4950.49     90.11 o
   2  10   6     2554.22     2460.05     79.70 o
   3  10   6       43.39       89.67     44.65 o
   4  10   6     1601.89     1724.98     88.60 o
   5  10   6     2620.17     2612.76    119.86 o
   6  10   6     1840.91     1805.56     87.06 o
   7  10   6      347.03      393.20     61.83 o
   8  10   6        1.92       71.90     59.62 o
   9  10   6       60.79       85.11     67.54 o
 -13  11   6      112.89      265.48    115.83 o
 -12  11   6      938.82     1172.64    104.84 o
 -11  11   6        1.42      -44.49     44.49 o
 -10  11   6      616.30      651.30     52.96 o
  -9  11   6     1073.58      986.31     46.66 o
  -8  11   6      638.77      662.30     47.43 o
  -7  11   6      419.85      412.10     30.30 o
  -6  11   6     5695.08     5577.22     75.49 o
  -5  11   6      617.47      644.32     34.57 o
  -4  11   6     5003.79     4709.08     76.35 o
  -3  11   6     2124.92     2116.21     53.24 o
  -2  11   6     6138.33     6165.89    176.07 o
  -1  11   6     7105.83     7409.72    176.94 o
   0  11   6      163.65      370.91     80.23 o
   1  11   6     1110.54     1206.44     65.09 o
   2  11   6     3199.57     3141.02    126.61 o
   3  11   6      761.73      743.01     56.60 o
   4  11   6     7911.79     7594.47    117.02 o
   5  11   6       87.22      102.32     45.03 o
   6  11   6       19.38       84.27     47.94 o
   7  11   6      652.21      667.68     68.85 o
   8  11   6      101.59      137.70     62.45 o
   9  11   6      614.26      641.34     79.48 o
 -12  12   6        8.45       16.37     67.14 o
 -11  12   6        1.07        1.74     59.10 o
 -10  12   6        6.85      -41.48     41.48 o
  -9  12   6      474.32      560.87     48.48 o
  -8  12   6     1157.95     1144.98     57.69 o
  -7  12   6      104.31      153.31     33.65 o
  -6  12   6      777.60      780.59     53.19 o
  -5  12   6    10491.25     9780.00    102.48 o
  -4  12   6        8.02       24.77     38.44 o
  -3  12   6     1225.85     1205.18     69.41 o
  -2  12   6     6544.35     6584.92    267.28 o
  -1  12   6      216.31      305.81     32.79 o
   0  12   6       91.78      197.17     45.32 o
   1  12   6     1932.74     2032.62    110.40 o
   2  12   6      863.48      858.62     56.07 o
   3  12   6      353.38      466.65     50.38 o
   4  12   6      375.04      373.95     48.65 o
   5  12   6     3891.86     3856.22    101.01 o
   6  12   6      262.08      359.49     53.99 o
   7  12   6        0.98       51.97     54.53 o
   8  12   6      832.18     1046.45     83.99 o
 -12  13   6        6.17       39.27     90.22 o
 -11  13   6      626.63      628.29     76.16 o
 -10  13   6       60.84       11.88     53.98 o
  -9  13   6     3855.32     3736.69     83.64 o
  -8  13   6        1.91       40.85     34.17 o
  -7  13   6      696.54      792.66     53.63 o
  -6  13   6     2299.30     2250.10     69.20 o
  -5  13   6       95.71       76.46     34.25 o
  -4  13   6     2461.08     2219.17     75.10 o
  -3  13   6      300.29      390.34     48.41 o
  -2  13   6       93.15      214.02     67.07 o
  -1  13   6     5131.49     5162.22    144.68 o
   0  13   6     5006.11     5142.05    101.98 o
   1  13   6     7838.75     7724.76    176.52 o
   2  13   6      221.91      304.80     46.27 o
   3  13   6     3588.35     3223.22     86.82 o
   4  13   6      837.18      925.07     59.63 o
   5  13   6     1379.05     1387.42     76.84 o
   6  13   6      813.19      895.94     66.20 o
   7  13   6      297.00      389.77     65.61 o
   8  13   6      183.69      189.91     66.16 o
 -12  14   6       17.70       56.15     88.22 o
 -11  14   6        6.54       25.94     61.64 o
 -10  14   6      179.36      287.76     65.09 o
  -9  14   6       56.49      152.15     53.88 o
  -8  14   6     3302.05     3242.90     87.36 o
  -7  14   6     3366.63     3336.64     80.95 o
  -6  14   6     1058.46     1251.25     61.80 o
  -5  14   6     1106.96     1104.66    102.15 o
  -4  14   6      130.09      131.55     45.51 o
  -3  14   6      825.84      987.46     89.81 o
  -2  14   6     4107.05     3961.05    308.74 o
  -1  14   6     2739.18     2856.49    228.88 o
   0  14   6     4773.03     5001.57    152.04 o
   1  14   6      157.59      189.08     79.37 o
   2  14   6     2850.36     2821.09     83.95 o
   3  14   6       20.34      -15.60     38.71 o
   4  14   6       17.44       64.64     42.05 o
   5  14   6     1885.48     1839.43     80.60 o
   6  14   6      494.71      560.11    124.21 o
   7  14   6      925.44     1048.89     82.13 o
   8  14   6      499.98      630.71     76.36 o
 -12  15   6       52.82       29.36     73.24 o
 -11  15   6       21.78      -42.89     68.11 o
 -10  15   6     2347.59     2319.69    131.06 o
  -9  15   6      905.82     1145.42     83.64 o
  -8  15   6     2305.79     2288.74     93.91 o
  -7  15   6      431.16      564.44     60.97 o
  -6  15   6     1784.06     1647.93     66.13 o
  -5  15   6      280.91      336.23     50.77 o
  -4  15   6      450.79      507.82     55.24 o
  -3  15   6      543.59      541.08     82.13 o
  -2  15   6       73.07       73.14     65.80 o
  -1  15   6      288.00      361.29     75.30 o
   0  15   6    12388.09    12106.62    302.25 o
   1  15   6      731.03      773.23     92.34 o
   2  15   6     2975.54     2745.88    107.98 o
   3  15   6        7.36      -37.23     43.39 o
   4  15   6        3.99      -26.23     62.79 o
   5  15   6      217.43      222.33     50.33 o
   6  15   6     2032.54     1992.49     94.20 o
   7  15   6        6.81       54.92     58.49 o
   8  15   6        2.22      125.66     65.45 o
 -12  16   6        5.94      -75.33     75.33 o
 -11  16   6      205.68      271.18     73.26 o
 -10  16   6      463.42      634.89    123.63 o
  -9  16   6      666.03      792.78     73.64 o
  -8  16   6      251.89      310.28     58.63 o
  -7  16   6     2318.07     2479.71    112.19 o
  -6  16   6     1316.99     1446.31     79.96 o
  -5  16   6      141.98      163.21     50.01 o
  -4  16   6     1773.80     1845.91    240.24 o
  -3  16   6     1297.97     1245.30     98.78 o
  -2  16   6      492.11      752.61     89.84 o
  -1  16   6     9233.96     9279.81    191.34 o
   0  16   6        2.04       19.77     68.16 o
   1  16   6      610.57      729.91     92.31 o
   2  16   6      383.79      496.19     68.17 o
   3  16   6        5.41       17.92     55.29 o
   4  16   6      933.54     1006.19     93.30 o
   5  16   6      866.82      870.60     64.53 o
   6  16   6        4.36      139.50     56.80 o
   7  16   6      367.00      495.02     69.59 o
   8  16   6        0.07       41.26    116.99 o
 -11  17   6     1197.11     1283.19    122.17 o
 -10  17   6      710.13      820.68     80.08 o
  -9  17   6      348.17      343.04     70.19 o
  -8  17   6      838.86      865.73     74.33 o
  -7  17   6      992.60     1110.11     76.56 o
  -6  17   6      732.59      790.79     63.57 o
  -5  17   6      618.99      640.47     61.04 o
  -4  17   6      425.57      357.32     76.12 o
  -3  17   6      809.71      947.76    146.74 o
  -2  17   6      128.62      148.93     70.86 o
  -1  17   6     3084.88     3167.52    137.12 o
   0  17   6     5505.59     5223.56    227.25 o
   1  17   6     3036.02     2998.61    185.05 o
   2  17   6       15.44      -66.13     66.13 o
   3  17   6     3409.93     3129.34    113.06 o
   4  17   6      605.38      642.94     77.49 o
   5  17   6        1.44        1.97     71.90 o
   6  17   6      993.28      884.70    223.68 o
   7  17   6       21.80       82.91     83.56 o
 -11  18   6      356.00      413.88     81.93 o
 -10  18   6      426.41      438.23     74.12 o
  -9  18   6        6.46      -35.15     56.04 o
  -8  18   6       29.12       15.46     54.20 o
  -7  18   6       34.83       12.69     48.19 o
  -6  18   6     1229.78     1146.86     77.89 o
  -5  18   6     1426.54     1395.25    110.29 o
  -4  18   6     2097.43     2104.81    191.54 o
  -3  18   6      252.61      384.15     76.22 o
  -2  18   6     2774.44     2540.59    126.82 o
  -1  18   6      963.84     1033.04     93.72 o
   0  18   6      244.19      339.25    127.26 o
   1  18   6     3552.29     3375.93    232.12 o
   2  18   6        7.58       -2.93     69.91 o
   3  18   6       41.51      134.15     63.24 o
   4  18   6      140.80      122.64     64.97 o
   5  18   6     2147.05     1936.62    127.48 o
   6  18   6       40.11      -23.13     80.50 o
   7  18   6        0.10       17.12     83.85 o
 -11  19   6      116.51      278.63     88.02 o
 -10  19   6       18.42      134.84     68.25 o
  -9  19   6       54.00       47.99     65.03 o
  -8  19   6      122.62      122.20     58.72 o
  -7  19   6      310.02      381.60     64.29 o
  -6  19   6      810.91     1022.26     99.80 o
  -5  19   6      941.62     1038.07     96.67 o
  -4  19   6      587.16      753.20     89.06 o
  -3  19   6      890.57     1066.36     94.98 o
  -2  19   6     1233.45     1262.21    105.48 o
  -1  19   6      355.66      574.47     81.58 o
   0  19   6      875.93      819.51     91.08 o
   1  19   6     1226.33     1309.42    109.54 o
   2  19   6     5087.42     4843.11    160.53 o
   3  19   6      436.81      401.20    102.37 o
   4  19   6     1707.63     1660.81    104.57 o
   5  19   6       12.32      -74.37     74.37 o
   6  19   6        0.63      -79.15    160.05 o
   7  19   6       11.14      -83.57     83.57 o
 -11  20   6      369.04      466.30     99.76 o
 -10  20   6       99.22      154.59     71.96 o
  -9  20   6      154.35      213.50     66.96 o
  -8  20   6      242.13      266.95     91.80 o
  -7  20   6        0.10      -11.39     80.57 o
  -6  20   6     1407.39     1536.55    119.65 o
  -5  20   6     2877.97     2740.98    130.69 o
  -4  20   6       29.94       37.63     86.68 o
  -3  20   6     1879.49     1991.07    125.96 o
  -2  20   6      283.89      357.21     77.71 o
  -1  20   6       13.14      -51.18     61.96 o
   0  20   6      276.71      342.16    119.79 o
   1  20   6     2178.63     1957.96    120.79 o
   2  20   6       34.59       33.72     70.86 o
   3  20   6      200.15      300.70     83.60 o
   4  20   6      479.70      414.96     86.72 o
   5  20   6     1167.71     1214.21    113.25 o
   6  20   6       46.83       58.57     84.50 o
   7  20   6       40.68      -23.57     87.51 o
 -10  21   6        1.99        5.89     99.97 o
  -9  21   6      208.09      241.64    117.52 o
  -8  21   6        1.23      -67.83     84.04 o
  -7  21   6      131.31      224.60    197.38 o
  -6  21   6     2055.66     2237.97    132.52 o
  -5  21   6       94.55       36.68     71.28 o
  -4  21   6      814.11      864.76     95.63 o
  -3  21   6      124.25      105.91     74.13 o
  -2  21   6     2548.63     2659.25    133.12 o
  -1  21   6      869.52      945.79    111.03 o
   0  21   6      679.07      842.74    115.57 o
   1  21   6      260.87      260.62     76.27 o
   2  21   6      757.13      755.46     91.34 o
   3  21   6      833.50     1026.20    104.60 o
   4  21   6     1667.20     1610.53    254.85 o
   5  21   6      136.55      110.33     84.22 o
   6  21   6       22.25      -85.31     85.31 o
 -10  22   6        5.36      -55.15    115.25 o
  -9  22   6       20.82       71.29     97.74 o
  -8  22   6      207.72      180.32     94.83 o
  -7  22   6     1647.22     1794.84    136.53 o
  -6  22   6     1963.49     2022.45    132.86 o
  -5  22   6      403.86      368.15     85.65 o
  -4  22   6     1405.15     1522.44    173.04 o
  -3  22   6       94.47      108.23     73.50 o
  -2  22   6     1891.94     1752.39    129.86 o
  -1  22   6     2432.21     2278.83    127.89 o
   0  22   6       87.47       34.88     71.18 o
   1  22   6      704.52      736.22     88.38 o
   2  22   6        5.24      -46.18     86.36 o
   3  22   6      113.44      216.49     82.82 o
   4  22   6      156.08      230.97    160.70 o
   5  22   6       65.76      143.88     86.26 o
   6  22   6      362.14      275.25     96.69 o
  -9  23   6       46.68      -27.12     98.91 o
  -8  23   6      469.84      539.20    111.19 o
  -7  23   6      500.32      436.27    101.05 o
  -6  23   6      536.04      481.47    168.49 o
  -5  23   6        8.16       54.68    129.86 o
  -4  23   6      424.43      529.96     90.95 o
  -3  23   6      256.07      285.26     79.52 o
  -2  23   6        5.42       29.18     72.42 o
  -1  23   6      223.37      266.10     77.74 o
   0  23   6     1480.66     1450.62    214.92 o
   1  23   6       72.29      -27.23     87.33 o
   2  23   6      225.90      312.23     80.96 o
   3  23   6      578.18      456.21     88.64 o
   4  23   6       14.92      -42.67     80.72 o
   5  23   6      307.63      172.50    141.22 o
  -9  24   6       74.17       66.64    104.60 o
  -8  24   6        0.47       20.95    108.43 o
  -7  24   6     2684.46     2603.56    155.94 o
  -6  24   6       70.44      -79.09     79.09 o
  -5  24   6       52.07       59.18     85.38 o
  -4  24   6       50.80       -9.12     74.39 o
  -3  24   6     2035.66     2122.95    144.14 o
  -2  24   6      141.40      118.72     81.43 o
  -1  24   6     2330.29     2300.74    133.40 o
   0  24   6        2.81      -67.62     67.62 o
   1  24   6      178.07      162.05     86.36 o
   2  24   6        8.07      -72.55     72.55 o
   3  24   6      121.11       18.85     76.97 o
   4  24   6       26.35      -82.16     82.16 o
   5  24   6       13.44       18.06     90.21 o
  -9  25   6       39.48      127.90    108.66 o
  -8  25   6      323.67      243.93    109.36 o
  -7  25   6        5.41       87.73     96.00 o
  -6  25   6      168.54      219.73     90.78 o
  -5  25   6       24.49      -60.92     76.51 o
  -4  25   6       71.38      -42.64     76.49 o
  -3  25   6        8.13      -66.23     74.83 o
  -2  25   6       36.05       50.65     79.00 o
  -1  25   6      760.29      999.20    103.78 o
   0  25   6      634.50      783.80    176.93 o
   1  25   6      304.38      396.48     88.84 o
   2  25   6       11.55       21.31     76.15 o
   3  25   6      122.80      102.68     83.09 o
   4  25   6       70.08       64.93    153.88 o
   5  25   6       57.65      -99.34    163.62 o
  -8  26   6      159.76      259.45    111.37 o
  -7  26   6      711.55      854.19    126.29 o
  -6  26   6      948.54     1107.02    119.33 o
  -5  26   6      264.89      115.38    140.57 o
  -4  26   6      779.89      788.73    100.95 o
  -3  26   6       35.11       -3.60     76.87 o
  -2  26   6     1419.44     1402.19    119.66 o
  -1  26   6      736.95      704.75     99.82 o
   0  26   6        3.02      -73.04     73.04 o
   1  26   6       90.16        4.27     74.92 o
   2  26   6        2.71     -143.49    143.49 o
   3  26   6      147.69       11.04    152.58 o
   4  26   6        0.68      -50.64    151.93 o
  -7  27   6       15.93      -41.22    102.51 o
  -6  27   6      723.39      734.00    167.19 o
  -5  27   6       36.23      -57.24     84.41 o
  -4  27   6       74.08        6.03    132.78 o
  -3  27   6       39.83        7.67     81.30 o
  -2  27   6     1133.50     1217.63    116.68 o
  -1  27   6      300.15      320.10    159.73 o
   0  27   6        0.26      -70.12    140.25 o
   1  27   6      284.89      364.25    172.71 o
   2  27   6      489.30      340.23    168.82 o
   3  27   6       86.29      -18.18    157.78 o
  -7  28   6        0.62      -28.15    108.85 o
  -6  28   6       87.90      138.44    106.81 o
  -5  28   6      885.98      850.26    113.85 o
  -4  28   6        1.94      105.83    151.93 o
  -3  28   6      697.90      646.69    174.01 o
  -2  28   6      298.00      -33.11    144.79 o
  -1  28   6       32.83      -68.18    149.99 o
   0  28   6       72.26      170.11    158.43 o
   1  28   6      369.21      136.35    166.87 o
   2  28   6       31.88       64.93    166.22 o
   3  28   6        5.26      -76.62    155.18 o
  -6  29   6      430.26      348.02    189.59 o
  -5  29   6       20.14      -81.16    162.97 o
  -4  29   6        9.43       33.11    155.83 o
  -3  29   6      406.26      345.42    169.47 o
  -2  29   6      382.40      538.26    175.31 o
  -1  29   6       67.60      126.61    161.02 o
   0  29   6        0.01       82.46    148.69 o
   1  29   6        2.08      -57.14    149.99 o
   2  29   6      935.35      921.99    212.32 o
  -5  30   6      212.50      220.11    174.01 o
  -4  30   6      324.68      235.69    175.96 o
  -3  30   6       87.40       55.19    168.82 o
  -2  30   6       11.95       34.41    161.02 o
  -1  30   6       60.11      -94.80    162.32 o
   0  30   6        2.94     -108.43    155.83 o
   1  30   6      117.66       39.61    163.62 o
  -2  31   6       11.14       22.08    167.52 o
 -13   0   7      322.01      311.27     70.49 o
 -11   0   7     1243.18     1227.73    112.65 o
  -9   0   7     4232.00     4040.37    142.18 o
  -7   0   7     1449.39     1317.67     97.68 o
  -5   0   7    16509.83    15772.59    178.14 o
  -3   0   7     4201.06     3402.99     66.21 o
  -1   0   7      315.15      462.06     51.17 o
   1   0   7     2390.15     2015.53    282.37 o
   3   0   7     1265.06     1358.21     65.54 o
   5   0   7     2976.21     2918.14    106.63 o
   7   0   7        0.35      101.75     63.79 o
   9   0   7      339.67      359.71    140.90 o
 -13   1   7      313.25      374.56     82.84 o
 -12   1   7     3155.13     2963.55    110.21 o
 -11   1   7      656.72      690.82     69.36 o
 -10   1   7      772.38      803.78     65.76 o
  -9   1   7      612.73      698.14     64.01 o
  -8   1   7     2595.74     2492.04     82.27 o
  -7   1   7       11.48       36.87     39.70 o
  -6   1   7     6153.14     5683.30    127.64 o
  -5   1   7      246.03      346.48     37.32 o
  -4   1   7      428.24      437.97     35.42 o
  -3   1   7      849.48      945.83     60.22 o
  -2   1   7    17891.84    16182.36    350.67 o
  -1   1   7     6492.88     7095.57    307.02 o
   0   1   7      749.85      837.74     37.47 o
   1   1   7     5738.09     5665.88    416.86 o
   2   1   7     1845.99     1888.93     48.52 o
   3   1   7      807.28      981.68     68.62 o
   4   1   7     2586.61     2556.63     62.02 o
   5   1   7      201.61      244.09     35.82 o
   6   1   7      904.43      956.09     52.02 o
   7   1   7        6.57      102.82     49.56 o
   8   1   7      107.86      116.62     93.14 o
   9   1   7        1.38        4.59     87.35 o
 -13   2   7      188.49      214.78     43.16 o
 -12   2   7       51.16       84.62     62.95 o
 -11   2   7     1093.37     1091.66     76.48 o
 -10   2   7      263.88      193.99     54.48 o
  -9   2   7       27.36       21.64     43.46 o
  -8   2   7      946.24      922.03     59.96 o
  -7   2   7     6058.31     5460.23     95.11 o
  -6   2   7     1502.44     1719.53     66.80 o
  -5   2   7     3922.47     3907.96     73.40 o
  -4   2   7    12480.55    12255.51    172.25 o
  -3   2   7     1107.08     1107.78     43.75 o
  -2   2   7     6310.87     6399.00    194.42 o
  -1   2   7     5234.32     5087.98    115.93 o
   0   2   7     3282.90     3473.32     65.04 o
   1   2   7     4190.80     4140.02     58.91 o
   2   2   7      595.23      635.01     37.99 o
   3   2   7     1220.15     1258.08     52.70 o
   4   2   7      393.88      447.27     38.16 o
   5   2   7     1463.44     1437.49     55.83 o
   6   2   7      714.77      786.44     48.60 o
   7   2   7      461.87      564.50     48.77 o
   8   2   7      411.89      457.27     71.66 o
   9   2   7        8.57       75.79     89.40 o
 -13   3   7      738.73      722.68     86.59 o
 -12   3   7      439.04      460.26     47.82 o
 -11   3   7     1319.40     1432.72     90.72 o
 -10   3   7     1970.86     1939.80     87.39 o
  -9   3   7     1026.79     1035.56     63.95 o
  -8   3   7     2086.95     2150.74     81.06 o
  -7   3   7       52.67      111.87     42.79 o
  -6   3   7     7655.79     7658.02    100.64 o
  -5   3   7     1160.78     1298.04     69.07 o
  -4   3   7      539.43      642.85     38.42 o
  -3   3   7     8294.99     8295.09    112.16 o
  -2   3   7     3327.50     3239.82     62.51 o
  -1   3   7     6493.02     6543.14     95.47 o
   0   3   7     8453.91     7804.22    746.05 o
   1   3   7     8267.37     8083.13     72.05 o
   2   3   7     1835.08     1828.38     60.45 o
   3   3   7     2335.70     2372.02     61.15 o
   4   3   7      434.85      445.57     38.72 o
   5   3   7      429.05      502.96     57.26 o
   6   3   7     2692.77     2773.38     71.27 o
   7   3   7      142.49       84.51     48.45 o
   8   3   7      148.25      244.91     65.61 o
   9   3   7        1.04       37.22     71.52 o
 -13   4   7      350.57      416.79     59.16 o
 -12   4   7      112.84      114.00     41.26 o
 -11   4   7      374.20      436.42     74.91 o
 -10   4   7        1.91       71.46     51.69 o
  -9   4   7      487.42      405.70     52.97 o
  -8   4   7      337.45      413.69     51.87 o
  -7   4   7    16081.34    15248.09    255.75 o
  -6   4   7      419.40      434.13     43.89 o
  -5   4   7     2003.07     1793.17     64.81 o
  -4   4   7     2349.44     2217.14     58.98 o
  -3   4   7      369.82      474.19     28.99 o
  -2   4   7        1.45       25.43     30.42 o
  -1   4   7    13723.69    12734.00    215.88 o
   0   4   7        1.24       -2.01     27.11 o
   1   4   7     2225.41     2348.37    101.21 o
   2   4   7     1690.19     1839.46     59.64 o
   3   4   7      462.93      525.46     53.80 o
   4   4   7       93.40       39.47     31.27 o
   5   4   7       16.79       50.65     32.83 o
   6   4   7      176.95      149.17     45.67 o
   7   4   7     2816.28     2598.46    109.08 o
   8   4   7        1.38       56.13     60.99 o
   9   4   7      807.45      981.10     90.76 o
 -13   5   7       40.87      103.52     53.70 o
 -12   5   7      188.06      150.46     45.35 o
 -11   5   7        5.93      -60.45     60.45 o
 -10   5   7     5166.62     4775.93    154.17 o
  -9   5   7     1587.98     1355.53     75.65 o
  -8   5   7     2905.33     2858.25     84.24 o
  -7   5   7      129.30      253.90     45.49 o
  -6   5   7     1826.16     1714.27     68.23 o
  -5   5   7      215.31      216.58     34.82 o
  -4   5   7     1818.98     1742.13     55.02 o
  -3   5   7     2551.53     2571.18     67.86 o
  -2   5   7     1760.87     1671.06     74.01 o
  -1   5   7      325.71      394.30     48.68 o
   0   5   7    12366.00    11875.09    104.80 o
   1   5   7     1214.65     1313.76     55.38 o
   2   5   7     1189.08     1208.00     53.94 o
   3   5   7       64.25       28.33     33.86 o
   4   5   7      544.67      532.03     46.50 o
   5   5   7      791.03      804.13     54.21 o
   6   5   7     1959.63     1939.94     82.51 o
   7   5   7      726.30      780.22     61.63 o
   8   5   7        0.20        8.47     62.05 o
   9   5   7       51.82      237.01     96.42 o
 -13   6   7      628.89      664.38     64.63 o
 -12   6   7       38.76       25.60     44.69 o
 -11   6   7      743.20      792.28     50.97 o
 -10   6   7        9.94       80.01     42.17 o
  -9   6   7       25.55       19.23     34.66 o
  -8   6   7     2460.23     2459.99     83.10 o
  -7   6   7     5031.13     4940.26     94.29 o
  -6   6   7    10336.57    10065.04    112.74 o
  -5   6   7        2.24      -30.73     30.73 o
  -4   6   7     6313.78     5794.99     77.25 o
  -3   6   7     1070.74     1113.52     66.99 o
  -2   6   7     3170.34     2951.81     82.47 o
  -1   6   7     3052.27     2502.80     85.66 o
   0   6   7      955.62     1068.21     60.52 o
   1   6   7      213.33      329.20     46.92 o
   2   6   7     1803.65     1871.35     77.55 o
   3   6   7       60.77       49.67     46.09 o
   4   6   7      694.98      733.95     56.46 o
   5   6   7      240.33      251.15     45.01 o
   6   6   7     1678.29     1845.68     76.86 o
   7   6   7     1205.59     1151.07     84.02 o
   8   6   7      739.73      782.39     79.12 o
 -13   7   7       48.30      120.03     54.11 o
 -12   7   7     1207.57     1303.44     72.56 o
 -11   7   7        6.64       47.41     41.36 o
 -10   7   7      295.12      387.29     53.11 o
  -9   7   7     4593.49     4357.36    199.34 o
  -8   7   7     1255.03     1285.02     62.78 o
  -7   7   7      687.55      761.67     57.07 o
  -6   7   7     2613.20     2649.78     66.78 o
  -5   7   7      438.74      473.78     34.23 o
  -4   7   7       31.63       41.23     22.15 o
  -3   7   7      152.95      120.41     38.65 o
  -2   7   7    11744.50    11072.61    130.47 o
  -1   7   7      119.43       97.43     43.78 o
   0   7   7     1968.78     2118.92     74.95 o
   1   7   7     6053.86     5796.06    100.87 o
   2   7   7      905.94     1092.58     62.21 o
   3   7   7     1764.72     1697.48     80.00 o
   4   7   7     1287.96     1364.24     72.33 o
   5   7   7     1995.05     2048.72     75.14 o
   6   7   7      125.01      126.07     46.96 o
   7   7   7      281.55      244.54     74.28 o
   8   7   7       94.47      196.01     66.20 o
 -13   8   7      353.77      403.49     60.54 o
 -12   8   7       25.16       64.41     54.45 o
 -11   8   7      850.02      829.04     58.06 o
 -10   8   7      775.96      729.75     49.09 o
  -9   8   7     1043.07     1082.80     61.74 o
  -8   8   7     2608.32     2480.24     75.44 o
  -7   8   7      216.50      170.21     36.07 o
  -6   8   7     3745.10     3626.57     60.64 o
  -5   8   7    13258.21    12383.23    180.59 o
  -4   8   7      723.39      822.06    111.13 o
  -3   8   7     3637.28     3620.76     87.07 o
  -2   8   7      623.86      737.03     53.73 o
  -1   8   7     1104.15     1003.88    127.01 o
   0   8   7      621.00      787.27     52.13 o
   1   8   7     1574.79     1722.95    137.20 o
   2   8   7     2333.10     2298.87    104.59 o
   3   8   7        5.09       43.42     44.78 o
   4   8   7      211.88      226.99     47.16 o
   5   8   7     4045.23     4120.80    108.71 o
   6   8   7      620.88      668.01     72.54 o
   7   8   7      104.76      146.74     59.00 o
   8   8   7      377.52      510.62     74.97 o
 -13   9   7      131.06       84.63     73.66 o
 -12   9   7     1195.57     1166.15     94.96 o
 -11   9   7      688.76      737.05     65.63 o
 -10   9   7      117.99      140.79     35.47 o
  -9   9   7      657.37      644.59     52.10 o
  -8   9   7      366.90      444.62     43.71 o
  -7   9   7      545.34      568.72     35.29 o
  -6   9   7     5119.01     4710.07     60.79 o
  -5   9   7      608.11      840.82     80.77 o
  -4   9   7     1322.18     1398.57     70.57 o
  -3   9   7     1806.13     1691.32     76.69 o
  -2   9   7     7813.51     7292.46    132.47 o
  -1   9   7     1074.52     1090.73     89.05 o
   0   9   7      176.70      195.20     49.30 o
   1   9   7      236.92      303.12     47.86 o
   2   9   7     3271.23     3097.51     90.10 o
   3   9   7      713.36      793.64     58.50 o
   4   9   7    10040.95     9311.06    154.35 o
   5   9   7      138.20      173.18     52.17 o
   6   9   7        2.63      -31.98     49.20 o
   7   9   7       36.91       14.08     56.85 o
   8   9   7       48.39      173.91     65.78 o
 -13  10   7      263.88      359.03     82.59 o
 -12  10   7       17.47       28.88     71.85 o
 -11  10   7      135.53      143.55     59.03 o
 -10  10   7     1793.11     1783.30     90.73 o
  -9  10   7     1867.66     1904.13     64.66 o
  -8  10   7       16.99        8.97     31.33 o
  -7  10   7      153.14      112.06     31.76 o
  -6  10   7     1809.60     1721.64     53.53 o
  -5  10   7    10159.67     9456.89    100.71 o
  -4  10   7    10079.88     9784.33     89.60 o
  -3  10   7     1761.78     1770.30     73.33 o
  -2  10   7        3.66       40.65     48.27 o
  -1  10   7        2.81       37.75     47.42 o
   0  10   7       87.34       86.15     47.79 o
   1  10   7      837.92      857.07    108.62 o
   2  10   7     1325.30     1401.02     78.93 o
   3  10   7        4.18       29.77     42.22 o
   4  10   7     2160.68     2309.26     85.21 o
   5  10   7     2877.39     2986.64     94.43 o
   6  10   7      950.01     1094.60     72.78 o
   7  10   7        6.56      -61.65     61.65 o
   8  10   7        1.07      144.01     66.69 o
 -12  11   7       72.71        3.37     88.64 o
 -11  11   7     1261.70     1357.99    109.96 o
 -10  11   7       94.51       51.37     53.62 o
  -9  11   7       14.04       33.24     59.04 o
  -8  11   7     1225.88     1313.31     72.76 o
  -7  11   7      751.43      847.69     62.25 o
  -6  11   7      280.98      362.18     38.94 o
  -5  11   7     3232.41     3141.17     63.59 o
  -4  11   7       46.61      127.14     64.80 o
  -3  11   7     6205.46     5838.45    226.60 o
  -2  11   7        9.74       16.31     39.60 o
  -1  11   7     3186.36     3287.37    198.04 o
   0  11   7     1973.57     2060.71     90.92 o
   1  11   7      227.05      248.44     47.51 o
   2  11   7       53.22       72.19     45.60 o
   3  11   7     3853.50     3818.27     94.10 o
   4  11   7     1138.69     1132.06     66.96 o
   5  11   7      623.81      726.55     92.50 o
   6  11   7      241.79      250.08     55.94 o
   7  11   7        2.78       49.68     59.02 o
   8  11   7       52.63       40.43    106.86 o
 -12  12   7        0.94      -24.42     68.51 o
 -11  12   7        6.80       73.78     61.07 o
 -10  12   7     1284.29     1312.97     87.16 o
  -9  12   7       90.59       81.02     52.74 o
  -8  12   7      163.86      236.07     49.59 o
  -7  12   7     5338.43     5196.28    105.20 o
  -6  12   7      569.19      626.87     51.91 o
  -5  12   7       19.07       18.17     37.06 o
  -4  12   7     9636.41     9093.22    180.09 o
  -3  12   7      671.21      620.99     80.74 o
  -2  12   7       94.47      218.61    129.21 o
  -1  12   7     3847.95     3656.90    136.15 o
   0  12   7        8.24       16.69     47.58 o
   1  12   7       79.72       38.94     43.89 o
   2  12   7      360.23      317.29     49.15 o
   3  12   7     1030.44     1129.29     95.22 o
   4  12   7     1166.49     1275.46     74.37 o
   5  12   7       72.59       94.71     49.15 o
   6  12   7      424.13      414.00     64.95 o
   7  12   7     1039.68      955.21    134.39 o
   8  12   7       89.89      155.15     71.34 o
 -12  13   7       91.68       -4.69     70.55 o
 -11  13   7       31.45      -21.63     61.74 o
 -10  13   7     1292.40     1442.71     88.58 o
  -9  13   7     1326.64     1298.77    149.32 o
  -8  13   7     1331.25     1361.10     76.07 o
  -7  13   7        2.09       28.67     41.09 o
  -6  13   7      114.18      129.62     42.81 o
  -5  13   7     6731.66     6027.54    184.72 o
  -4  13   7       33.64      116.45     70.00 o
  -3  13   7      937.52      970.51     90.50 o
  -2  13   7      227.47      388.76     78.75 o
  -1  13   7       42.66      181.15     74.82 o
   0  13   7    10210.29     9694.84    196.06 o
   1  13   7      383.74      459.02     52.40 o
   2  13   7     2518.28     2461.47    111.52 o
   3  13   7       76.31       27.27     53.42 o
   4  13   7      119.14      113.33     49.14 o
   5  13   7        7.57       26.97     49.07 o
   6  13   7      783.26      709.14     76.24 o
   7  13   7       26.83       17.56     60.87 o
   8  13   7        4.83       11.80     67.90 o
 -12  14   7        6.98      -30.25     70.17 o
 -11  14   7       30.87       82.55     63.74 o
 -10  14   7      186.61      201.13     61.12 o
  -9  14   7      988.27     1170.26    156.50 o
  -8  14   7     1165.69     1143.31     75.08 o
  -7  14   7     1424.43     1578.25     83.36 o
  -6  14   7     2659.23     2438.26    124.11 o
  -5  14   7       14.76       40.06     68.44 o
  -4  14   7      981.96     1042.67     96.92 o
  -3  14   7     1795.98     1496.49    110.00 o
  -2  14   7     1287.47     1630.10    117.07 o
  -1  14   7     8264.97     7904.82    183.13 o
   0  14   7     1747.93     1814.84    123.70 o
   1  14   7      442.17      491.79    119.47 o
   2  14   7       16.30       69.07     57.81 o
   3  14   7      843.90      890.01     66.35 o
   4  14   7      341.17      430.29    111.66 o
   5  14   7        2.29       24.39     49.30 o
   6  14   7       17.31        0.70     55.93 o
   7  14   7      557.14      482.62     83.76 o
 -12  15   7       22.65     -101.95    101.95 o
 -11  15   7      544.24      451.65     77.07 o
 -10  15   7      234.37      301.88     64.43 o
  -9  15   7     3790.63     3825.57    143.11 o
  -8  15   7       18.93       44.77     48.61 o
  -7  15   7       40.36       34.96     43.85 o
  -6  15   7       93.94       91.09    128.88 o
  -5  15   7     4417.76     4121.25    143.75 o
  -4  15   7        1.54      -26.74     68.17 o
  -3  15   7        1.74       -9.68     67.08 o
  -2  15   7      832.80     1044.04    103.56 o
  -1  15   7     4830.73     4789.77    155.56 o
   0  15   7     1658.97     1961.10    127.29 o
   1  15   7     6018.08     6087.47    376.59 o
   2  15   7       24.42      -46.89     56.27 o
   3  15   7      122.99       85.47     74.17 o
   4  15   7      129.09       87.14     65.46 o
   5  15   7      195.42      228.10     77.94 o
   6  15   7      431.32      491.32     71.21 o
   7  15   7      451.24      430.99     71.88 o
 -12  16   7        0.47      234.24     80.71 o
 -11  16   7      183.57      211.56     74.13 o
 -10  16   7      208.11      191.10     65.88 o
  -9  16   7        1.08       50.38     55.87 o
  -8  16   7     2469.77     2419.97    141.23 o
  -7  16   7       34.04      -15.68     72.01 o
  -6  16   7     1516.67     1655.62    116.62 o
  -5  16   7     1725.63     1664.32    114.63 o
  -4  16   7      742.33      733.75     89.84 o
  -3  16   7     1798.95     1645.01    114.03 o
  -2  16   7     4270.54     4060.18    317.18 o
  -1  16   7       21.25       14.14     68.28 o
   0  16   7     2164.78     2104.50    129.77 o
   1  16   7     1170.41     1112.94    100.46 o
   2  16   7     1160.46     1173.44    100.74 o
   3  16   7       21.54       20.36     60.97 o
   4  16   7      557.34      632.69     80.21 o
   5  16   7      408.46      452.99    135.70 o
   6  16   7        1.28       22.80     83.50 o
   7  16   7       71.72       40.63     88.64 o
 -11  17   7       42.96      -54.95    103.36 o
 -10  17   7      292.33      460.88    107.46 o
  -9  17   7     1828.17     1990.60    137.30 o
  -8  17   7      651.07      556.06    102.13 o
  -7  17   7        2.58      -72.91     72.91 o
  -6  17   7       34.27        6.41     68.61 o
  -5  17   7      734.20      860.76     92.69 o
  -4  17   7      118.52      121.26     72.07 o
  -3  17   7       32.51       16.52     69.47 o
  -2  17   7     3965.63     3357.15    139.66 o
  -1  17   7      500.62      545.67     86.10 o
   0  17   7     1320.87     1349.86    109.54 o
   1  17   7     2870.33     2828.57    136.97 o
   2  17   7     3580.80     3038.03    144.99 o
   3  17   7      802.34      862.50     83.60 o
   4  17   7      543.39      667.96     80.27 o
   5  17   7      121.97      177.94     86.27 o
   6  17   7        3.12      137.41     89.94 o
   7  17   7      113.36       47.11     90.36 o
 -11  18   7       60.74      271.27    115.04 o
 -10  18   7     1266.07     1382.94    134.04 o
  -9  18   7      235.63      151.35     92.71 o
  -8  18   7      105.38      176.45    186.67 o
  -7  18   7       83.13       20.02     80.75 o
  -6  18   7      220.76      126.21     76.85 o
  -5  18   7     1412.03     1407.18    171.09 o
  -4  18   7     1636.50     1640.38    111.81 o
  -3  18   7     2193.33     2048.99    169.14 o
  -2  18   7        2.36       31.56     68.10 o
  -1  18   7      596.72      741.97     90.48 o
   0  18   7       86.59       41.29     68.35 o
   1  18   7      283.21      315.59     78.53 o
   2  18   7      516.42      613.69     92.74 o
   3  18   7        0.01      -19.64     64.10 o
   4  18   7      755.16      758.34    254.85 o
   5  18   7      453.70      278.54     91.69 o
   6  18   7      215.93      218.27    104.54 o
 -11  19   7     1255.60     1322.33    147.78 o
 -10  19   7       87.83      206.19    156.15 o
  -9  19   7      213.51       80.76     95.43 o
  -8  19   7      235.02      313.35     93.90 o
  -7  19   7       69.77      145.97     84.67 o
  -6  19   7      309.30      290.57     84.37 o
  -5  19   7      806.23      738.41     96.68 o
  -4  19   7      687.88      745.93     92.31 o
  -3  19   7     2783.99     2648.36    132.22 o
  -2  19   7      673.55      705.84     90.10 o
  -1  19   7      832.34      944.40     97.04 o
   0  19   7        5.56      -62.86     63.80 o
   1  19   7       22.63        5.97     74.53 o
   2  19   7      405.58      418.00     91.58 o
   3  19   7     3517.87     3273.91    124.24 o
   4  19   7      579.40      609.56     98.25 o
   5  19   7      124.97      137.82     88.99 o
   6  19   7       40.14      214.28     97.82 o
 -10  20   7      996.31      996.08    202.58 o
  -9  20   7       25.78      -16.66     94.05 o
  -8  20   7        0.79      -82.38    130.51 o
  -7  20   7      408.88      445.55     94.52 o
  -6  20   7      851.58      885.97    102.88 o
  -5  20   7       40.03       99.75     80.51 o
  -4  20   7     2829.87     2814.98    374.64 o
  -3  20   7      424.29      491.69     86.84 o
  -2  20   7       18.57       40.88     95.12 o
  -1  20   7      136.86      127.99     77.91 o
   0  20   7       53.14      -59.79     81.16 o
   1  20   7      426.64      537.04    120.12 o
   2  20   7     1098.42     1137.21    108.18 o
   3  20   7      482.52      505.08     96.42 o
   4  20   7      446.41      368.65    100.42 o
   5  20   7        1.37       70.80     87.68 o
   6  20   7      657.73      521.78    199.01 o
 -10  21   7       58.71       77.94    107.20 o
  -9  21   7       88.53      180.25    102.44 o
  -8  21   7      160.14       22.02     89.55 o
  -7  21   7      548.76      801.45    106.08 o
  -6  21   7        0.72      -10.59     74.26 o
  -5  21   7      233.36      250.69     83.81 o
  -4  21   7      334.31      450.01    117.85 o
  -3  21   7     3741.27     3784.96    152.98 o
  -2  21   7      859.48      913.86    102.45 o
  -1  21   7       10.68      -15.91     69.20 o
   0  21   7     1391.85     1347.45    120.72 o
   1  21   7      263.26      292.98     84.41 o
   2  21   7      906.83      982.71    112.98 o
   3  21   7     1534.56     1332.91    123.23 o
   4  21   7       50.88      -54.89     81.08 o
   5  21   7       82.17      125.21     91.17 o
 -10  22   7       99.84     -106.74    106.74 o
  -9  22   7       53.43      -23.28     99.09 o
  -8  22   7      533.24      596.26    123.69 o
  -7  22   7      703.71      791.61    143.49 o
  -6  22   7      414.54      355.98    104.86 o
  -5  22   7     1254.24     1284.46    116.74 o
  -4  22   7      956.34     1055.40    162.00 o
  -3  22   7     1849.17     1940.14    134.04 o
  -2  22   7     1401.11     1372.02    113.62 o
  -1  22   7      250.62      211.13     83.36 o
   0  22   7       39.07     -121.81    160.05 o
   1  22   7       16.59        9.78     82.14 o
   2  22   7     1409.13     1584.51    124.33 o
   3  22   7      491.23      353.72     91.86 o
   4  22   7       46.26      -94.15     94.15 o
   5  22   7      227.73      282.98    104.99 o
  -9  23   7      392.54      398.15    117.87 o
  -8  23   7       81.97      168.01    140.25 o
  -7  23   7        2.91      -49.61     84.36 o
  -6  23   7      226.55      167.71     91.22 o
  -5  23   7      235.57      232.18     87.21 o
  -4  23   7       10.32      -79.84     86.68 o
  -3  23   7      659.50      694.19     98.45 o
  -2  23   7      358.05      325.65    106.81 o
  -1  23   7      386.44      293.59     83.94 o
   0  23   7       68.62      200.58     77.36 o
   1  23   7     1074.01     1265.83    113.55 o
   2  23   7      247.19      215.50     84.91 o
   3  23   7        8.57      -58.54     76.60 o
   4  23   7      248.93      303.07     98.12 o
   5  23   7      144.22       79.52     96.28 o
  -9  24   7        1.50      128.21    150.96 o
  -8  24   7     1145.61     1364.96    241.54 o
  -7  24   7       37.32       30.51     93.69 o
  -6  24   7     1957.01     1963.61    148.36 o
  -5  24   7       10.78      -37.51    136.03 o
  -4  24   7        3.82      -38.77     76.13 o
  -3  24   7       10.97       37.43     86.36 o
  -2  24   7     1793.64     1914.19    132.76 o
  -1  24   7       26.66      -33.99     72.72 o
   0  24   7       73.56        5.48     75.51 o
   1  24   7       10.43      -48.48    174.01 o
   2  24   7      748.69      681.25    196.74 o
   3  24   7       66.27       -1.07     86.23 o
   4  24   7        0.12      -87.36     87.36 o
  -8  25   7      257.47      264.31    112.47 o
  -7  25   7       18.89      -91.80     91.80 o
  -6  25   7       85.03       19.64     87.05 o
  -5  25   7      359.02      550.40    100.64 o
  -4  25   7       75.99       67.49     84.97 o
  -3  25   7      472.58      490.50     96.74 o
  -2  25   7      179.62      265.38     87.20 o
  -1  25   7      140.14      105.29     84.82 o
   0  25   7      118.75       47.62     79.25 o
   1  25   7      633.62      663.38    103.89 o
   2  25   7      327.80      340.96     92.33 o
   3  25   7       11.82      -17.46     99.67 o
   4  25   7      241.37      245.94     96.11 o
  -8  26   7      374.76      262.71    193.16 o
  -7  26   7      983.19      942.17    131.66 o
  -6  26   7       62.10      -34.57     92.46 o
  -5  26   7      669.06      639.47    105.54 o
  -4  26   7      226.69       62.59     90.28 o
  -3  26   7      427.85      249.10     89.93 o
  -2  26   7      434.94      466.94     97.37 o
  -1  26   7      151.25      184.62     87.68 o
   0  26   7      183.53      133.79     87.68 o
   1  26   7       26.33      118.67     86.92 o
   2  26   7      613.49      730.91    255.50 o
   3  26   7       62.02       37.01    170.11 o
  -7  27   7      181.78      358.08    120.12 o
  -6  27   7       86.18      182.17     99.73 o
  -5  27   7       66.35       42.98    114.60 o
  -4  27   7        5.31        6.61     87.68 o
  -3  27   7     1095.34     1141.35    120.40 o
  -2  27   7       48.60      -84.07     84.07 o
  -1  27   7       57.11       34.97     88.30 o
   0  27   7      261.28      287.66    144.14 o
   1  27   7       35.43      148.69    164.92 o
   2  27   7      425.95      529.17    185.70 o
  -6  28   7      221.73      101.56    102.65 o
  -5  28   7        3.78      -80.59     91.22 o
  -4  28   7      989.88      884.43    189.27 o
  -3  28   7       40.19       41.29     89.24 o
  -2  28   7       16.39      108.43    157.78 o
  -1  28   7       65.50     -151.93    151.93 o
   0  28   7        0.03       -2.60    156.48 o
   1  28   7       27.63      -94.15    157.78 o
  -5  29   7       62.62      -69.47    159.08 o
  -4  29   7      133.48       61.03    166.87 o
  -3  29   7      267.30      422.04    176.61 o
  -2  29   7      358.81      432.43    179.20 o
  -1  29   7       97.60     -161.02    161.02 o
   0  29   7        1.52       38.31    160.38 o
  -3  30   7      262.43      355.16    183.75 o
  -2  30   7        0.12       47.40    162.97 o
 -12   0   8        3.43      -65.87     87.33 o
 -10   0   8     2567.74     2306.22    127.55 o
  -8   0   8       93.47       47.22     60.36 o
  -6   0   8     1896.06     1887.16     97.33 o
  -4   0   8    27267.88    25283.44    292.92 o
  -2   0   8      235.26      289.14     53.09 o
   0   0   8      132.07      173.94     45.16 o
   2   0   8     3291.86     3007.31     81.76 o
   4   0   8      931.75     1003.81     62.91 o
   6   0   8     4006.19     3726.60    127.10 o
   8   0   8       21.59      192.19    134.40 o
 -13   1   8      451.56      347.97     77.89 o
 -12   1   8      236.59      239.19     65.32 o
 -11   1   8     2241.52     2098.68     95.43 o
 -10   1   8      791.41      830.91     67.81 o
  -9   1   8        1.24      -14.45     44.40 o
  -8   1   8        0.11      -39.81     39.81 o
  -7   1   8      613.05      592.17     51.95 o
  -6   1   8      102.29      115.41     38.41 o
  -5   1   8      955.24      992.51     54.51 o
  -4   1   8      148.86      223.70     29.00 o
  -3   1   8    17670.10    16591.10    284.15 o
  -2   1   8     4223.32     3955.11     93.21 o
  -1   1   8     4260.73     4021.24    101.87 o
   0   1   8     2046.47     1995.19     55.38 o
   1   1   8      767.42      902.36     84.67 o
   2   1   8      890.99      831.55    138.67 o
   3   1   8     2803.47     2786.82     62.24 o
   4   1   8      320.53      420.48     38.63 o
   5   1   8      841.55      770.22     47.66 o
   6   1   8      122.94      112.27     48.79 o
   7   1   8     1344.95     1396.67    117.07 o
   8   1   8        3.90     -108.11    108.11 o
 -13   2   8        9.57       12.60     53.36 o
 -12   2   8      153.89       67.50    113.59 o
 -11   2   8       61.15      138.02     56.40 o
 -10   2   8      397.70      520.87     62.20 o
  -9   2   8     1068.12     1158.07     65.97 o
  -8   2   8      513.89      599.09     53.52 o
  -7   2   8       24.59       29.52     42.06 o
  -6   2   8       83.95       66.46     37.86 o
  -5   2   8     7923.56     7656.56     95.87 o
  -4   2   8     7888.23     7759.15    234.95 o
  -3   2   8     3092.81     3235.59     60.65 o
  -2   2   8     2627.24     2615.70     50.82 o
  -1   2   8     3173.44     2924.66     78.16 o
   0   2   8      355.29      436.93     34.52 o
   1   2   8      139.46      218.80     33.63 o
   2   2   8     8190.24     7152.66    844.97 o
   3   2   8       88.32       93.19     31.92 o
   4   2   8      385.36      469.30     71.02 o
   5   2   8     1489.66     1656.50     72.12 o
   6   2   8     1780.84     1560.36     73.45 o
   7   2   8     1061.80     1031.51    107.11 o
   8   2   8      319.86      361.18     95.66 o
 -13   3   8      205.36      257.14     49.63 o
 -12   3   8      296.32      330.56     68.47 o
 -11   3   8       15.92      -70.57     70.57 o
 -10   3   8     1256.31     1303.35     74.67 o
  -9   3   8     2634.59     2545.06     89.18 o
  -8   3   8       13.52       63.71     45.17 o
  -7   3   8      165.75      127.25     43.59 o
  -6   3   8      316.37      354.81     62.24 o
  -5   3   8      890.04      986.19     52.55 o
  -4   3   8     3217.45     3025.69     68.12 o
  -3   3   8     4707.33     4575.26     66.21 o
  -2   3   8     4705.49     4618.48    137.35 o
  -1   3   8     2388.24     2144.86     88.13 o
   0   3   8     2142.19     1872.55    313.22 o
   1   3   8     9215.92     9084.32     90.88 o
   2   3   8     1133.07     1234.24     53.36 o
   3   3   8      742.81      900.31     62.88 o
   4   3   8     1995.72     1874.31     71.08 o
   5   3   8       55.75       56.14     44.08 o
   6   3   8       13.07      119.06     55.28 o
   7   3   8     1311.67     1517.01     94.40 o
   8   3   8        5.91      -85.16     85.16 o
 -13   4   8        3.11       50.89     49.12 o
 -12   4   8      441.47      428.83     56.69 o
 -11   4   8      124.20      274.51     81.91 o
 -10   4   8       11.86      -54.64     54.64 o
  -9   4   8        0.47       60.99     45.47 o
  -8   4   8     5044.05     4785.14     97.82 o
  -7   4   8       34.93       -3.85     40.97 o
  -6   4   8     6222.87     6080.30    139.26 o
  -5   4   8     1379.21     1423.02     61.95 o
  -4   4   8      161.49      148.47     34.35 o
  -3   4   8        4.00       21.45     26.05 o
  -2   4   8     3618.11     3316.79     77.89 o
  -1   4   8       49.21       51.93     45.48 o
   0   4   8     2764.24     2697.06     75.98 o
   1   4   8     1894.95     1952.60     63.24 o
   2   4   8     9848.91     9159.67    126.86 o
   3   4   8      331.18      423.11     80.60 o
   4   4   8      109.83      161.91     42.18 o
   5   4   8      465.76      493.93     51.65 o
   6   4   8        7.73       47.21     46.91 o
   7   4   8       70.88      124.03     95.65 o
   8   4   8     1527.43     1421.54    127.85 o
 -13   5   8      317.92      324.90     58.35 o
 -12   5   8        0.77      -25.92     41.63 o
 -11   5   8        2.43      -22.76     52.07 o
 -10   5   8        5.97       -1.17     49.24 o
  -9   5   8     5158.73     4811.50    117.24 o
  -8   5   8      302.34      425.50     50.76 o
  -7   5   8       78.59       17.45     40.82 o
  -6   5   8        0.92       22.94     38.60 o
  -5   5   8     5698.31     5300.98     84.28 o
  -4   5   8     1309.32     1392.15     57.27 o
  -3   5   8      988.70     1203.17     77.45 o
  -2   5   8        8.44       35.87     43.39 o
  -1   5   8      795.12      925.21     77.29 o
   0   5   8     4244.43     4261.64    143.53 o
   1   5   8    14119.71    13648.97    109.65 o
   2   5   8     1186.42     1348.90     72.35 o
   3   5   8        1.07       59.64     44.46 o
   4   5   8       60.48      123.07     47.27 o
   5   5   8       13.80       17.35     43.19 o
   6   5   8      763.17      715.68     59.62 o
   7   5   8      381.28      472.60     72.63 o
   8   5   8       80.19      139.12     72.82 o
 -13   6   8       83.04      175.90     55.76 o
 -12   6   8      317.78      404.32     67.12 o
 -11   6   8      177.22      179.52     50.48 o
 -10   6   8      710.86      835.14     56.27 o
  -9   6   8     1268.46     1371.92     62.62 o
  -8   6   8     2191.68     2117.04     78.82 o
  -7   6   8     5651.09     5285.95     97.76 o
  -6   6   8     1487.15     1480.49     69.86 o
  -5   6   8     2594.88     2667.64     73.19 o
  -4   6   8      802.42      876.94     58.56 o
  -3   6   8     1346.96     1252.64     94.31 o
  -2   6   8     2364.91     2383.54     91.02 o
  -1   6   8     3246.01     3040.74    100.52 o
   0   6   8     5316.42     5532.94    148.92 o
   1   6   8      627.22      758.19     60.84 o
   2   6   8     4286.89     4080.00    106.84 o
   3   6   8     2863.74     2893.23    105.34 o
   4   6   8        0.38      -10.55     45.31 o
   5   6   8      130.70      149.27     51.77 o
   6   6   8        4.39       55.13     46.14 o
   7   6   8      286.21      366.82     69.27 o
   8   6   8      597.98      632.04     85.59 o
 -13   7   8       22.94       94.14     54.12 o
 -12   7   8       26.90       31.95     44.63 o
 -11   7   8      834.04      885.91     66.37 o
 -10   7   8     1050.59     1105.27     66.22 o
  -9   7   8      778.52      860.56     60.17 o
  -8   7   8      549.89      561.32     45.42 o
  -7   7   8       33.91      118.38     40.41 o
  -6   7   8        0.45        9.04     28.89 o
  -5   7   8     2112.74     2026.63     56.67 o
  -4   7   8      808.65      957.69     74.83 o
  -3   7   8     4381.09     4349.04    101.39 o
  -2   7   8       97.95       99.19     46.82 o
  -1   7   8     1566.12     1729.39    137.20 o
   0   7   8    10389.40    10086.27    292.02 o
   1   7   8      933.19     1074.67     83.78 o
   2   7   8     2576.93     2675.90     89.83 o
   3   7   8     2548.32     2375.84    122.58 o
   4   7   8      589.64      583.00     60.09 o
   5   7   8     1052.91     1048.54     71.73 o
   6   7   8      192.13      191.89     55.79 o
   7   7   8      249.00      284.61     76.42 o
   8   7   8      121.12      154.09     74.58 o
 -13   8   8      197.06      191.61     75.03 o
 -12   8   8        7.75      -67.39     67.39 o
 -11   8   8       14.34       40.05     47.81 o
 -10   8   8     1812.63     1736.39     77.95 o
  -9   8   8      407.85      501.44     49.25 o
  -8   8   8      597.19      624.13     46.31 o
  -7   8   8     1458.34     1541.14     82.56 o
  -6   8   8     2361.46     2291.38     64.59 o
  -5   8   8      575.72      692.73     47.31 o
  -4   8   8     8730.57     7980.17    198.89 o
  -3   8   8      122.56      305.95     90.11 o
  -2   8   8     1433.03     1462.03     82.22 o
  -1   8   8     3573.18     3289.94    101.22 o
   0   8   8      903.48     1116.20     71.56 o
   1   8   8     1689.29     1878.41     82.84 o
   2   8   8     1827.12     1857.33     81.25 o
   3   8   8     2441.33     2507.97     88.71 o
   4   8   8     1444.45     1566.57     80.21 o
   5   8   8      299.82      288.29     58.45 o
   6   8   8     1444.20     1448.58     94.21 o
   7   8   8        0.45      -27.52     64.36 o
 -13   9   8      207.90      350.18     79.33 o
 -12   9   8      309.26      355.27     72.83 o
 -11   9   8     1528.21     1490.22     92.56 o
 -10   9   8        5.88      -31.86     49.13 o
  -9   9   8        7.55      -28.26     43.05 o
  -8   9   8       38.01       25.13     44.98 o
  -7   9   8       31.28       26.54     31.72 o
  -6   9   8      355.54      345.12     37.22 o
  -5   9   8      606.49      618.35     56.33 o
  -4   9   8        0.36       29.21     41.66 o
  -3   9   8     5862.17     5525.16    164.44 o
  -2   9   8     3236.57     3257.13    138.57 o
  -1   9   8     1325.98     1322.01    133.90 o
   0   9   8     1096.16     1319.45     88.13 o
   1   9   8      766.23      938.03     63.32 o
   2   9   8      141.77      173.81     48.03 o
   3   9   8     8762.63     8176.14    136.55 o
   4   9   8     1186.18     1217.42     73.55 o
   5   9   8     2199.39     1984.40     89.94 o
   6   9   8       38.08      104.65     75.63 o
   7   9   8      170.21      150.90     69.15 o
 -13  10   8       69.85      141.63     76.37 o
 -12  10   8        7.44       63.20    118.66 o
 -11  10   8      270.91      524.65    169.73 o
 -10  10   8     1183.26     1198.16     83.31 o
  -9  10   8      358.09      368.65     54.84 o
  -8  10   8      484.96      575.40     55.07 o
  -7  10   8     1273.91     1313.08     68.30 o
  -6  10   8       14.15      -10.75     63.91 o
  -5  10   8     6491.36     6186.55    157.69 o
  -4  10   8     4275.27     4349.58    142.29 o
  -3  10   8      637.43      827.88     59.25 o
  -2  10   8      173.72      264.97     51.04 o
  -1  10   8     1329.40     1296.56     79.06 o
   0  10   8      216.08      253.79     55.44 o
   1  10   8     2945.03     2852.86     93.38 o
   2  10   8      436.14      455.02     70.76 o
   3  10   8        5.65       25.11     47.24 o
   4  10   8      260.21      447.20     57.83 o
   5  10   8     3181.02     3087.24     99.98 o
   6  10   8      957.76     1176.24     99.11 o
   7  10   8      407.85      404.21     91.74 o
 -12  11   8      590.11      699.16     84.92 o
 -11  11   8      148.55      171.53     64.33 o
 -10  11   8      766.75     1009.69    141.86 o
  -9  11   8      749.16      970.24     73.82 o
  -8  11   8       21.12       43.32     41.68 o
  -7  11   8        0.17       -5.27    110.70 o
  -6  11   8      968.09     1127.86    137.00 o
  -5  11   8     4867.04     4848.24    253.22 o
  -4  11   8      652.71      804.66    118.82 o
  -3  11   8     1267.09     1225.04     99.39 o
  -2  11   8     7267.06     6444.98    508.40 o
  -1  11   8      142.58      187.77     53.45 o
   0  11   8      394.21      459.23     60.35 o
   1  11   8      586.09      672.66     60.54 o
   2  11   8      694.33      772.08     62.98 o
   3  11   8      859.46      918.70     64.59 o
   4  11   8     3461.97     3468.99    118.14 o
   5  11   8      844.67      981.79     71.52 o
   6  11   8       23.65      -42.08    127.15 o
   7  11   8       84.43       95.25    118.35 o
 -12  12   8       79.52       44.81     82.79 o
 -11  12   8      152.43      103.50     64.44 o
 -10  12   8       98.01      102.31     55.94 o
  -9  12   8     1632.97     1839.56     90.41 o
  -8  12   8      648.29      665.73     93.49 o
  -7  12   8        5.48      -51.01     65.71 o
  -6  12   8     3953.21     4202.54    144.57 o
  -5  12   8     7063.64     6619.98    166.93 o
  -4  12   8        4.64      -14.18     69.46 o
  -3  12   8     1269.56     1244.43    102.12 o
  -2  12   8     1226.13     1515.40    115.27 o
  -1  12   8     1890.24     1774.87    132.02 o
   0  12   8     2723.50     2650.23    137.44 o
   1  12   8      129.29      130.50     58.10 o
   2  12   8      769.17      802.09     60.94 o
   3  12   8       32.44       69.82     49.47 o
   4  12   8      156.69      206.29     55.99 o
   5  12   8     1665.70     1694.72    101.40 o
   6  12   8      199.22      178.76     64.18 o
   7  12   8       59.21       55.71     91.33 o
 -12  13   8       21.77      -12.17     71.29 o
 -11  13   8       82.66      121.06     64.25 o
 -10  13   8        0.07       36.33     63.37 o
  -9  13   8     1329.01     1559.46    122.42 o
  -8  13   8      559.09      654.30     95.28 o
  -7  13   8       42.01      119.30     71.10 o
  -6  13   8     3903.36     3866.85    142.43 o
  -5  13   8      797.08      933.51     93.03 o
  -4  13   8      123.52      148.74     73.77 o
  -3  13   8       30.32       67.70    111.68 o
  -2  13   8     1115.66     1247.59    112.65 o
  -1  13   8     2535.78     2844.04    138.92 o
   0  13   8      770.73      987.25     95.82 o
   1  13   8     3855.73     3995.19    165.24 o
   2  13   8      330.86      310.57     66.78 o
   3  13   8      319.04      310.42     56.07 o
   4  13   8      980.43      942.11     70.65 o
   5  13   8        9.00      -10.07     57.37 o
   6  13   8       62.82       83.99     63.44 o
   7  13   8      266.96      253.07     85.82 o
 -12  14   8       45.46       -4.92    106.51 o
 -11  14   8        2.34       71.39    100.43 o
 -10  14   8       10.99      -29.55     87.85 o
  -9  14   8       27.22      130.26     84.62 o
  -8  14   8     1486.07     1454.43    122.84 o
  -7  14   8     2895.59     2690.82    133.20 o
  -6  14   8     1861.03     1921.05    207.45 o
  -5  14   8      189.31      115.10     70.70 o
  -4  14   8       15.36        6.95     65.96 o
  -3  14   8        4.62      -62.80     62.80 o
  -2  14   8     1559.38     1598.36    121.28 o
  -1  14   8     4329.37     4485.97    152.75 o
   0  14   8     1551.82     1423.76    117.28 o
   1  14   8       44.72       17.51     72.38 o
   2  14   8     1087.01     1207.41     90.33 o
   3  14   8     1293.93     1457.56     97.95 o
   4  14   8       14.88      -57.48     65.11 o
   5  14   8      274.17      183.98     63.87 o
   6  14   8      340.31      289.77     70.45 o
   7  14   8      345.81      362.08     76.91 o
 -12  15   8      135.47      186.56    112.25 o
 -11  15   8       55.24      -34.03     99.62 o
 -10  15   8      571.42      704.81    199.98 o
  -9  15   8      287.69      368.65     96.40 o
  -8  15   8     1178.36     1365.82    115.36 o
  -7  15   8       13.56      156.00     78.49 o
  -6  15   8     2683.45     2457.75    132.80 o
  -5  15   8        6.72      -59.16     86.03 o
  -4  15   8      258.48      289.38     76.55 o
  -3  15   8        5.03      -19.59     64.74 o
  -2  15   8      776.75      933.39     96.07 o
  -1  15   8      106.40      195.46     86.36 o
   0  15   8     7475.03     7154.23    181.84 o
   1  15   8      279.99      374.21     88.92 o
   2  15   8     1460.95     1561.59     97.30 o
   3  15   8       67.24       58.49     64.45 o
   4  15   8      454.94      562.26     82.24 o
   5  15   8      127.44      125.49    259.07 o
   6  15   8      433.32      290.15    111.03 o
 -11  16   8       13.71       17.81    103.90 o
 -10  16   8      564.86      410.77    170.11 o
  -9  16   8       65.10       38.58     87.52 o
  -8  16   8       85.30        8.31     80.61 o
  -7  16   8     1502.07     1581.20    119.99 o
  -6  16   8       75.63       34.49     87.98 o
  -5  16   8      256.26      154.73     73.78 o
  -4  16   8     1560.57     1534.08    113.89 o
  -3  16   8      291.02      289.64     89.60 o
  -2  16   8      837.72      955.53    144.47 o
  -1  16   8     4174.19     4437.74    259.07 o
   0  16   8       82.53       32.85     75.19 o
   1  16   8      377.12      467.96     90.37 o
   2  16   8        1.08      -34.29     76.60 o
   3  16   8      743.45      708.81    135.39 o
   4  16   8      281.10      334.62     94.85 o
   5  16   8      186.42      226.20     92.72 o
   6  16   8       72.61      145.64    144.79 o
 -11  17   8      651.10      751.13    195.76 o
 -10  17   8      115.25      287.48    102.98 o
  -9  17   8       31.94        0.70     86.85 o
  -8  17   8      647.55      680.34    100.86 o
  -7  17   8        0.40      -77.88    122.72 o
  -6  17   8      768.79      861.33    101.21 o
  -5  17   8      419.71      476.11     87.92 o
  -4  17   8      266.21      295.59     80.49 o
  -3  17   8     1424.25     1273.87    112.84 o
  -2  17   8      370.97      497.59     87.02 o
  -1  17   8     3929.02     4102.93    154.21 o
   0  17   8     2928.76     2769.51    154.53 o
   1  17   8      532.83      567.30     91.52 o
   2  17   8      177.36       85.44     92.85 o
   3  17   8      556.29      453.58     79.21 o
   4  17   8      558.88      547.39     99.83 o
   5  17   8       67.44       62.10     90.28 o
   6  17   8      111.55      -35.93    174.33 o
 -11  18   8      515.94      485.68    129.00 o
 -10  18   8      440.52      537.28    262.31 o
  -9  18   8      493.61      580.00    106.41 o
  -8  18   8      102.70       57.40     86.34 o
  -7  18   8       43.09      -57.98     76.43 o
  -6  18   8      183.48       74.77     79.38 o
  -5  18   8      764.64      722.09    131.16 o
  -4  18   8     1934.55     2046.87    211.34 o
  -3  18   8     1173.74     1210.66    112.68 o
  -2  18   8     2168.22     1989.02    128.24 o
  -1  18   8     2169.24     2141.45    134.16 o
   0  18   8       40.26       23.07    145.77 o
   1  18   8       45.02       46.93     75.40 o
   2  18   8        0.07      -76.60     76.60 o
   3  18   8      130.90      114.14     85.02 o
   4  18   8      191.30      142.43     90.10 o
   5  18   8      555.71      497.13    105.25 o
   6  18   8      307.28      293.74    106.52 o
 -10  19   8      105.66      143.62    187.97 o
  -9  19   8        6.20      -50.43     92.40 o
  -8  19   8       49.38      -78.24     78.24 o
  -7  19   8        1.55      -50.21     80.03 o
  -6  19   8      173.09      214.40     84.62 o
  -5  19   8        0.12      101.68     80.50 o
  -4  19   8        9.08      -24.73     74.55 o
  -3  19   8     1093.72     1130.49    108.93 o
  -2  19   8     4350.74     4196.16    160.90 o
  -1  19   8       72.56      139.38     80.31 o
   0  19   8       67.95       36.22    101.61 o
   1  19   8       79.81      -40.39     90.90 o
   2  19   8      250.65      198.49     84.86 o
   3  19   8       54.78      114.61     84.56 o
   4  19   8     1376.34     1412.31    129.22 o
   5  19   8        0.10       20.02     92.17 o
 -10  20   8       15.67      -78.16    104.67 o
  -9  20   8      680.22      702.38    117.52 o
  -8  20   8       22.81       49.48     88.30 o
  -7  20   8       34.34       80.35     85.34 o
  -6  20   8      636.58      594.90     98.70 o
  -5  20   8     2191.89     2008.25    175.63 o
  -4  20   8       41.25       61.19     81.59 o
  -3  20   8     2110.23     2281.97    137.24 o
  -2  20   8        0.33      -71.11     71.11 o
  -1  20   8      650.75      599.71     95.16 o
   0  20   8      192.79      111.33     85.14 o
   1  20   8      267.55      213.85    100.64 o
   2  20   8       81.39       51.86    124.34 o
   3  20   8       42.21      -51.05     83.11 o
   4  20   8       36.49      -88.92     92.57 o
   5  20   8     1004.87     1061.99    126.29 o
 -10  21   8       84.35      198.55    135.05 o
  -9  21   8      121.05      152.01    105.09 o
  -8  21   8      116.18      145.66    106.48 o
  -7  21   8      179.21      163.45     89.66 o
  -6  21   8      397.70      357.33     94.48 o
  -5  21   8        2.42       57.07     81.64 o
  -4  21   8      273.96      133.15     84.68 o
  -3  21   8       79.40      -47.22     76.30 o
  -2  21   8     2163.97     2281.46    138.22 o
  -1  21   8      705.90      701.97    129.53 o
   0  21   8      280.11      348.94     90.07 o
   1  21   8      379.67      341.77     89.60 o
   2  21   8      104.53       13.91     79.47 o
   3  21   8      635.02      715.54    109.34 o
   4  21   8      901.26      774.57    163.30 o
  -9  22   8       20.24      -68.29    102.40 o
  -8  22   8      384.47      576.57    112.20 o
  -7  22   8      722.03      642.64    109.16 o
  -6  22   8     1557.07     1524.85    128.50 o
  -5  22   8       45.85      110.17     85.31 o
  -4  22   8      520.60      322.97     92.69 o
  -3  22   8       41.44       40.31     80.75 o
  -2  22   8      181.93      252.55     86.44 o
  -1  22   8      396.84      414.22     89.11 o
   0  22   8       30.43      -76.83     76.83 o
   1  22   8      337.19      313.11     89.13 o
   2  22   8        1.98      -21.27     83.68 o
   3  22   8      325.04      323.25     98.86 o
   4  22   8      286.11      294.00    107.01 o
  -9  23   8       66.12       42.41    108.99 o
  -8  23   8      800.14      699.12    121.35 o
  -7  23   8      184.70      316.47     99.67 o
  -6  23   8      729.15      619.68    107.18 o
  -5  23   8       17.59       22.30     83.93 o
  -4  23   8       59.56       -1.12     78.17 o
  -3  23   8       61.75       84.44     83.58 o
  -2  23   8       25.90       51.43    142.52 o
  -1  23   8       93.51       16.02     79.02 o
   0  23   8      933.32      951.12    110.72 o
   1  23   8      166.88      128.41     88.39 o
   2  23   8      603.11      779.09    108.58 o
   3  23   8      400.99      444.57    101.34 o
   4  23   8        2.66      -92.74     92.74 o
  -8  24   8        3.42      -76.54    103.92 o
  -7  24   8     3093.17     3066.25    283.74 o
  -6  24   8        0.11      -75.32     96.42 o
  -5  24   8      198.99      231.82     96.69 o
  -4  24   8       25.26      -16.82    113.30 o
  -3  24   8        0.17      -80.81     80.81 o
  -2  24   8       90.08       50.44     84.76 o
  -1  24   8      684.17      680.17    105.15 o
   0  24   8        1.07      -30.86     87.33 o
   1  24   8       36.53      -83.31     83.31 o
   2  24   8        1.97       -5.19     88.06 o
   3  24   8      914.12     1114.56    127.45 o
  -8  25   8      540.27      704.80    127.19 o
  -7  25   8       12.00      191.05    102.38 o
  -6  25   8      278.70       44.30     97.63 o
  -5  25   8      151.65      143.62     97.16 o
  -4  25   8       35.54      102.74     89.30 o
  -3  25   8       73.89        0.61     83.34 o
  -2  25   8      103.35       13.31     84.56 o
  -1  25   8      242.29      132.04     90.20 o
   0  25   8      661.03      738.90    105.46 o
   1  25   8      395.86      401.14    102.32 o
   2  25   8      721.26      795.29    112.90 o
  -7  26   8      645.22      819.01    125.04 o
  -6  26   8      521.04      604.59    116.66 o
  -5  26   8       85.87       22.42     96.62 o
  -4  26   8       72.39      125.89    110.38 o
  -3  26   8       42.46      130.47     87.19 o
  -2  26   8      288.20      248.34     92.31 o
  -1  26   8      259.98      277.02    108.76 o
   0  26   8       35.78       59.78    131.48 o
   1  26   8       75.04      115.14     94.29 o
   2  26   8      127.97      145.37    155.18 o
  -6  27   8       39.91       39.00    115.57 o
  -5  27   8      102.99      -84.13    107.78 o
  -4  27   8       25.83      -28.61     92.35 o
  -3  27   8        0.57      -65.69     90.07 o
  -2  27   8      962.34     1202.65    136.03 o
  -1  27   8      265.97      146.04     97.99 o
   0  27   8       14.95      124.67     98.12 o
   1  27   8      558.97      604.22    114.51 o
  -5  28   8      332.93      256.32    112.65 o
  -4  28   8        4.41      -18.79    174.98 o
  -3  28   8      630.60      861.21    166.22 o
  -2  28   8       39.17      117.42     98.31 o
  -1  28   8        3.35      -94.44     94.44 o
   0  28   8        6.92     -141.55    157.13 o
 -13   0   9      307.63      420.48    114.07 o
 -11   0   9      656.35      747.58    109.08 o
  -9   0   9     5201.35     5142.09    451.58 o
  -7   0   9     2385.53     2256.95    110.09 o
  -5   0   9     9305.34     9571.52    323.02 o
  -3   0   9    14711.11    13546.20    708.38 o
  -1   0   9       22.07      -67.20     67.20 o
   1   0   9      199.40       17.30     61.96 o
   3   0   9      172.92      180.50    100.64 o
   5   0   9     7087.93     6690.95    251.28 o
   7   0   9      645.73      409.70    149.34 o
 -13   1   9      290.82      355.80     78.60 o
 -12   1   9     1293.63     1358.64     87.91 o
 -11   1   9      108.73      146.43     58.33 o
 -10   1   9      766.65      810.39     67.69 o
  -9   1   9       81.91      121.21     48.88 o
  -8   1   9     3879.98     3702.32     90.94 o
  -7   1   9      127.65      151.64     43.58 o
  -6   1   9      504.30      572.12     49.59 o
  -5   1   9        9.11       79.73     38.58 o
  -4   1   9        8.45       30.80     35.89 o
  -3   1   9     2405.36     2311.73     70.33 o
  -2   1   9    10030.51     9051.48    486.44 o
  -1   1   9     2329.00     2420.33     90.94 o
   0   1   9      947.81      998.58     59.64 o
   1   1   9      244.30      356.66     58.16 o
   2   1   9        1.99      -43.05     48.20 o
   3   1   9       77.68       58.90     56.04 o
   4   1   9     1561.14     1568.78     94.96 o
   5   1   9      469.29      669.74     92.74 o
   6   1   9      209.93      325.62     89.99 o
   7   1   9        0.98        3.78     88.58 o
 -13   2   9      485.25      506.42     82.43 o
 -12   2   9       62.16       50.50     63.66 o
 -11   2   9       44.41       25.05     55.81 o
 -10   2   9      734.17      801.66     69.27 o
  -9   2   9     1100.92     1136.03     67.81 o
  -8   2   9      704.45      860.37     59.53 o
  -7   2   9     3736.52     3724.85     89.49 o
  -6   2   9     2311.61     2189.70     89.86 o
  -5   2   9      208.23      286.39     42.28 o
  -4   2   9     5801.07     5416.24    138.28 o
  -3   2   9     5067.72     4797.76    150.93 o
  -2   2   9      141.06      221.02     51.72 o
  -1   2   9      322.27      356.01     56.26 o
   0   2   9        0.56      -15.97     64.20 o
   1   2   9       70.61       90.95     41.97 o
   2   2   9       78.85      109.71     46.57 o
   3   2   9      120.71      124.09     99.46 o
   4   2   9      368.59      327.14     55.70 o
   5   2   9     1802.57     1881.12    131.27 o
   6   2   9      738.70      583.60     97.33 o
   7   2   9        9.30       95.53     93.33 o
 -13   3   9      342.88      501.75     66.75 o
 -12   3   9      265.45      237.05     70.57 o
 -11   3   9      648.67      656.50     81.27 o
 -10   3   9       34.63       -5.93     51.20 o
  -9   3   9      135.40      194.16     50.97 o
  -8   3   9     4461.96     4057.15     94.60 o
  -7   3   9      449.79      551.23     51.55 o
  -6   3   9      665.21      821.17     54.31 o
  -5   3   9      271.11      291.82     42.76 o
  -4   3   9     3749.90     3619.93    161.27 o
  -3   3   9     2860.41     2917.92     96.14 o
  -2   3   9      249.22      266.60     53.62 o
  -1   3   9     2107.67     1817.48     90.46 o
   0   3   9     2485.39     2592.37     82.23 o
   1   3   9      350.14      424.36     53.76 o
   2   3   9     1744.77     1717.98     88.75 o
   3   3   9      112.00      190.87     55.77 o
   4   3   9      150.33      134.31     62.86 o
   5   3   9      230.62      173.24     82.75 o
   6   3   9      634.11      815.83    102.09 o
   7   3   9        1.01       30.52    230.82 o
 -13   4   9      752.51      729.66     74.58 o
 -12   4   9       54.46       86.07     52.24 o
 -11   4   9       32.32      -28.29     57.00 o
 -10   4   9       30.21      -36.59     49.50 o
  -9   4   9      190.70      178.25     50.78 o
  -8   4   9      359.04      480.31     54.54 o
  -7   4   9     8541.57     8215.25    114.86 o
  -6   4   9      328.01      467.08     48.65 o
  -5   4   9     3576.91     3442.27     96.22 o
  -4   4   9     1190.72     1454.44    104.23 o
  -3   4   9      396.92      362.79     55.67 o
  -2   4   9      252.69      306.01     53.93 o
  -1   4   9     3893.17     3553.49    105.83 o
   0   4   9       24.42       41.67     40.84 o
   1   4   9      158.21      206.27     50.29 o
   2   4   9       51.58       95.81     48.45 o
   3   4   9     2427.33     2219.51     86.63 o
   4   4   9       86.94       63.44     51.11 o
   5   4   9       36.03       19.52     63.53 o
   6   4   9      117.41       37.29    132.78 o
   7   4   9      419.59      419.73    152.58 o
 -13   5   9       35.99      178.33     51.28 o
 -12   5   9      194.91      249.25     79.10 o
 -11   5   9      111.29      129.54     47.75 o
 -10   5   9      742.14      792.97     66.95 o
  -9   5   9      508.29      543.99     57.24 o
  -8   5   9     2443.57     2530.73    101.65 o
  -7   5   9      133.40      224.20     45.94 o
  -6   5   9     1857.33     1820.71     88.50 o
  -5   5   9       14.96       49.98     71.01 o
  -4   5   9     5309.48     5229.53    117.20 o
  -3   5   9        4.67      -28.84     46.57 o
  -2   5   9     1625.21     1554.09     89.07 o
  -1   5   9      787.60      818.12     73.76 o
   0   5   9     7326.12     7153.28    166.73 o
   1   5   9     2011.75     2054.96     84.64 o
   2   5   9     1860.02     1907.58     88.28 o
   3   5   9      532.80      539.60     75.35 o
   4   5   9        1.69      -20.56     50.54 o
   5   5   9      297.82      359.77     60.71 o
   6   5   9       73.33      -20.82     80.61 o
   7   5   9        2.06      -14.28     88.19 o
 -13   6   9      423.84      411.20     61.91 o
 -12   6   9      285.66      234.39     59.67 o
 -11   6   9      179.25      298.20     53.08 o
 -10   6   9       94.26      112.41     41.95 o
  -9   6   9        1.91        7.26     51.26 o
  -8   6   9     1473.89     1491.73     88.75 o
  -7   6   9     3553.02     3263.09    172.69 o
  -6   6   9     5070.94     4730.29    152.78 o
  -5   6   9      143.25      150.21     51.87 o
  -4   6   9      618.76      764.47     62.61 o
  -3   6   9     1148.68     1305.76     82.59 o
  -2   6   9       30.48       10.30     51.78 o
  -1   6   9     7823.29     7093.40    138.63 o
   0   6   9      801.76      895.47     72.92 o
   1   6   9      273.29      341.57     52.96 o
   2   6   9     1020.36     1187.67     70.52 o
   3   6   9     3018.70     2933.82    126.80 o
   4   6   9      457.28      459.37     62.69 o
   5   6   9       68.41       39.78     55.62 o
   6   6   9      118.16       94.20     66.20 o
   7   6   9       91.82      -53.35    108.43 o
 -13   7   9      151.66      159.38    132.46 o
 -12   7   9     1042.46     1123.76     94.89 o
 -11   7   9       17.80       14.35     48.31 o
 -10   7   9      225.61      255.20     49.90 o
  -9   7   9     2417.64     2442.50     79.97 o
  -8   7   9      497.52      662.60     44.93 o
  -7   7   9      391.07      418.37     61.32 o
  -6   7   9      377.23      475.46     57.27 o
  -5   7   9     2339.00     2168.50     87.96 o
  -4   7   9      210.58      255.04     52.80 o
  -3   7   9      268.36      224.41     54.70 o
  -2   7   9     7648.46     6985.19    198.62 o
  -1   7   9     1434.14     1535.99     95.24 o
   0   7   9       34.12       43.22     53.30 o
   1   7   9     5855.76     5750.50    128.58 o
   2   7   9      107.55      196.51     51.19 o
   3   7   9      794.86      776.17     65.47 o
   4   7   9     1045.99     1187.18     74.78 o
   5   7   9       69.63      167.87     58.00 o
   6   7   9        3.48      114.56     66.72 o
   7   7   9       59.49       25.61     87.53 o
 -13   8   9      109.31      119.54     75.80 o
 -12   8   9      102.84      187.39     68.07 o
 -11   8   9      440.23      480.65     69.65 o
 -10   8   9      144.38      124.57     56.95 o
  -9   8   9     3319.34     3561.63    103.11 o
  -8   8   9     1825.29     1802.91     92.08 o
  -7   8   9        0.04      -20.56     46.68 o
  -6   8   9     2026.68     2045.22     99.18 o
  -5   8   9     1628.33     1714.01     85.56 o
  -4   8   9       68.00       93.95     48.43 o
  -3   8   9      874.15     1037.86     75.93 o
  -2   8   9        1.24       80.99     53.97 o
  -1   8   9     2774.93     2582.46    101.71 o
   0   8   9      417.58      546.20     64.69 o
   1   8   9      133.69      122.47     48.34 o
   2   8   9     2026.31     1810.23     83.20 o
   3   8   9        0.42       24.17     49.13 o
   4   8   9        4.73      175.47     55.80 o
   5   8   9     1261.56     1325.81     84.75 o
   6   8   9        8.95      133.47     68.20 o
   7   8   9       73.83      110.36     85.24 o
 -12   9   9      993.53     1264.12     99.44 o
 -11   9   9      793.05      888.49     78.22 o
 -10   9   9     1484.33     1535.81     88.22 o
  -9   9   9      378.26      664.32     97.10 o
  -8   9   9      365.79      290.57     80.28 o
  -7   9   9      881.66      853.19     90.63 o
  -6   9   9      429.76      366.74     78.90 o
  -5   9   9      528.27      603.92    125.64 o
  -4   9   9        0.74       -0.17     45.90 o
  -3   9   9      643.73      709.64     64.10 o
  -2   9   9     5983.62     5726.83    236.12 o
  -1   9   9      974.08     1032.74     78.75 o
   0   9   9     1669.23     1503.52     90.66 o
   1   9   9        1.13      -43.07     43.07 o
   2   9   9     1316.42     1364.74     76.04 o
   3   9   9      278.67      311.85     55.87 o
   4   9   9     4068.02     3735.33    107.52 o
   5   9   9        0.47       95.16     57.14 o
   6   9   9        2.01      -22.25     69.83 o
   7   9   9      152.31      203.49     79.55 o
 -12  10   9        0.85       24.19    100.64 o
 -11  10   9      152.27      361.25    126.29 o
 -10  10   9     1849.71     1877.77    137.65 o
  -9  10   9     2491.08     2420.12    139.89 o
  -8  10   9      383.74      338.73     84.44 o
  -7  10   9      548.94      711.36    120.12 o
  -6  10   9       24.11       56.54     67.91 o
  -5  10   9      837.85      982.84     93.63 o
  -4  10   9     4524.61     3791.74    141.35 o
  -3  10   9       45.20       77.59     72.54 o
  -2  10   9      123.65       44.76     73.88 o
  -1  10   9      834.21      993.32     75.74 o
   0  10   9       43.95       19.93     51.51 o
   1  10   9      131.71      145.98     49.37 o
   2  10   9       61.92      -24.47     46.92 o
   3  10   9      428.51      505.94     61.32 o
   4  10   9      864.87      990.19     74.89 o
   5  10   9      800.08      935.81     84.46 o
   6  10   9      812.41      871.44     88.80 o
 -12  11   9       38.34       29.43    191.22 o
 -11  11   9     1560.38     1641.26    140.17 o
 -10  11   9       38.58      113.13     86.54 o
  -9  11   9        5.89      -16.32     78.71 o
  -8  11   9      662.21      785.22    101.61 o
  -7  11   9      269.66      296.92     80.75 o
  -6  11   9     2037.54     1836.37    118.87 o
  -5  11   9      979.00     1048.94     95.27 o
  -4  11   9      432.75      627.47     87.00 o
  -3  11   9     1084.35     1154.50    170.76 o
  -2  11   9     1041.49     1156.16    103.71 o
  -1  11   9     6020.25     5416.87    629.16 o
   0  11   9      628.68      735.62     93.58 o
   1  11   9     1525.48     1553.32     77.33 o
   2  11   9        4.94       35.05     49.86 o
   3  11   9      988.32     1045.20     71.40 o
   4  11   9     1917.58     1792.94     91.85 o
   5  11   9       42.52       50.31     65.49 o
   6  11   9        1.37       24.73     69.04 o
 -12  12   9        8.70       18.18    105.04 o
 -11  12   9       39.25       55.54     94.00 o
 -10  12   9     1611.16     1628.93    134.68 o
  -9  12   9       14.73       41.79    128.88 o
  -8  12   9      244.32      231.03     88.63 o
  -7  12   9     4661.35     4321.80    152.13 o
  -6  12   9        0.17       -9.86     68.50 o
  -5  12   9      427.11      579.31     84.66 o
  -4  12   9     6006.37     5758.31    423.34 o
  -3  12   9      349.10      421.68     81.87 o
  -2  12   9      265.54      312.44     81.80 o
  -1  12   9     1972.04     2123.34    152.26 o
   0  12   9     1333.80     1419.04    113.84 o
   1  12   9       76.50       38.61     74.23 o
   2  12   9        0.51       13.58     61.50 o
   3  12   9     2224.33     2294.18     91.83 o
   4  12   9      136.93      200.21     60.29 o
   5  12   9       27.31       41.46     75.62 o
   6  12   9      543.53      528.45    204.90 o
 -12  13   9       85.23       32.15    105.81 o
 -11  13   9      207.28      159.65    101.01 o
 -10  13   9      182.03      109.82     92.47 o
  -9  13   9      348.29      360.09     94.31 o
  -8  13   9      287.35      347.86     85.97 o
  -7  13   9        0.04       82.77     76.08 o
  -6  13   9     1105.98     1322.29    111.04 o
  -5  13   9     4091.52     3960.14    372.69 o
  -4  13   9      853.83     1088.17     99.55 o
  -3  13   9     1309.69     1381.86    107.43 o
  -2  13   9       89.03       17.79     72.73 o
  -1  13   9      681.03      875.05     97.22 o
   0  13   9     3355.30     3227.56    255.17 o
   1  13   9      226.87      441.72     91.35 o
   2  13   9      803.14      992.12     88.00 o
   3  13   9       76.98      129.23     80.34 o
   4  13   9       33.76      -48.06    141.87 o
   5  13   9      135.15       10.88     91.48 o
   6  13   9      102.59        3.29    119.53 o
 -12  14   9       50.63       65.22    112.63 o
 -11  14   9       31.97      -26.86    102.02 o
 -10  14   9      184.60      159.65     95.79 o
  -9  14   9      110.98      150.76     90.68 o
  -8  14   9      435.17      595.42     97.39 o
  -7  14   9     1369.07     1355.73    118.12 o
  -6  14   9     3161.80     3174.84    144.36 o
  -5  14   9     1202.72     1314.33    109.22 o
  -4  14   9      263.57      269.18     79.78 o
  -3  14   9       87.65       72.01     70.97 o
  -2  14   9      115.80       36.00     85.06 o
  -1  14   9      921.28     1042.90    102.40 o
   0  14   9      986.62     1234.20    126.61 o
   1  14   9       17.46       31.36     77.07 o
   2  14   9      738.10      794.85     85.82 o
   3  14   9      214.45      316.15     75.58 o
   4  14   9      214.75      261.67     96.17 o
   5  14   9        5.94       56.47     93.88 o
   6  14   9       14.63      158.65    103.81 o
 -11  15   9        0.02       71.99    104.65 o
 -10  15   9       34.37       86.84     96.82 o
  -9  15   9      835.15     1109.40    118.90 o
  -8  15   9       11.19      -77.31     77.31 o
  -7  15   9       38.27      -48.83    158.43 o
  -6  15   9       22.36       -4.78     75.58 o
  -5  15   9     3809.17     3631.34    313.28 o
  -4  15   9      339.46      206.83     80.22 o
  -3  15   9      531.11      591.00     91.09 o
  -2  15   9      480.87      460.73    169.79 o
  -1  15   9      716.19      754.03    135.38 o
   0  15   9      364.03      373.05    119.15 o
   1  15   9     2475.21     2359.45    183.10 o
   2  15   9       40.50       53.83     81.41 o
   3  15   9        9.82       88.40     69.57 o
   4  15   9       30.66      -23.38     86.43 o
   5  15   9       23.23       97.74     96.26 o
 -11  16   9      185.92      217.88    112.44 o
 -10  16   9      213.52      258.70    105.57 o
  -9  16   9       56.54       23.24    118.82 o
  -8  16   9      534.21      569.42    100.90 o
  -7  16   9        0.30      -38.23     77.53 o
  -6  16   9     3026.64     3029.68    144.97 o
  -5  16   9      834.70      925.16    103.66 o
  -4  16   9       30.69       -4.82     72.67 o
  -3  16   9     1677.30     1515.48    117.52 o
  -2  16   9      530.53      473.12    107.13 o
  -1  16   9      235.86      230.40    106.16 o
   0  16   9      665.18      837.45    233.42 o
   1  16   9        1.78      -38.23     78.00 o
   2  16   9     1043.23     1145.74    114.24 o
   3  16   9       13.07       27.60     89.70 o
   4  16   9      322.55      141.95     93.58 o
   5  16   9      402.33      346.56    109.54 o
 -11  17   9      178.51       62.90    144.79 o
 -10  17   9        3.36       53.59    196.74 o
  -9  17   9      522.01      591.70    162.00 o
  -8  17   9       19.38       46.88    150.31 o
  -7  17   9      164.50      190.04     87.96 o
  -6  17   9       35.14        9.60    126.94 o
  -5  17   9     1380.41     1531.19    144.47 o
  -4  17   9      213.88      214.56     83.57 o
  -3  17   9        0.36      -46.87     74.41 o
  -2  17   9     3630.92     3467.57    154.18 o
  -1  17   9       76.40      109.93     82.68 o
   0  17   9       69.48      109.24     86.08 o
   1  17   9     1536.72     1366.60    121.16 o
   2  17   9      130.05       52.54     84.50 o
   3  17   9       91.16       26.63     89.93 o
   4  17   9      567.45      447.07    104.95 o
   5  17   9        7.60      -62.06    146.09 o
 -10  18   9     1149.17     1341.08    141.80 o
  -9  18   9      245.60      260.78    103.85 o
  -8  18   9        2.79      -82.21     82.21 o
  -7  18   9      284.72      272.03     91.25 o
  -6  18   9        3.50       70.80     79.51 o
  -5  18   9     1709.10     1642.90    261.02 o
  -4  18   9     1611.59     1422.48    122.02 o
  -3  18   9      973.44     1031.41    108.34 o
  -2  18   9        0.98        0.20     75.88 o
  -1  18   9        3.04      -68.59     75.69 o
   0  18   9     1159.44     1148.81    116.96 o
   1  18   9       11.48      -76.60     76.60 o
   2  18   9      479.65      464.31     99.04 o
   3  18   9       23.43       72.33    130.51 o
   4  18   9       26.72       -0.13     96.29 o
   5  18   9      489.55      344.23    111.92 o
 -10  19   9       17.54        6.40    107.63 o
  -9  19   9      125.65      117.90    141.87 o
  -8  19   9       13.53      -61.02     83.31 o
  -7  19   9       10.77      -49.34     84.77 o
  -6  19   9        1.61       74.47     80.49 o
  -5  19   9      328.61      364.92     91.98 o
  -4  19   9      256.65      293.83     91.98 o
  -3  19   9     2384.94     2328.73    142.00 o
  -2  19   9      318.77      410.02    129.21 o
  -1  19   9     1937.90     2139.43    140.25 o
   0  19   9       53.71       22.33     80.48 o
   1  19   9      108.63      -40.45     82.15 o
   2  19   9        2.19      -14.25     81.81 o
   3  19   9      996.64     1046.81    174.01 o
   4  19   9      130.79       45.26     98.17 o
 -10  20   9      950.97      990.13    138.65 o
  -9  20   9        4.67       16.63    102.85 o
  -8  20   9      323.45      339.84    102.32 o
  -7  20   9       24.06      -15.68     85.90 o
  -6  20   9      115.99      164.23    104.54 o
  -5  20   9       12.03      -23.11     96.42 o
  -4  20   9     2381.85     2255.21    142.18 o
  -3  20   9       36.67       24.53     80.64 o
  -2  20   9      104.91      232.45     91.87 o
  -1  20   9       83.93      155.11     86.95 o
   0  20   9      303.52      376.44     94.63 o
   1  20   9       14.37      -75.53    148.69 o
   2  20   9      157.30      195.77     90.32 o
   3  20   9       44.11       44.55    103.56 o
   4  20   9      338.12      287.93    111.37 o
  -9  21   9       43.03      -96.49    103.53 o
  -8  21   9      159.54      324.25    108.34 o
  -7  21   9       37.77       29.49     89.54 o
  -6  21   9       76.12      -83.62     83.62 o
  -5  21   9      228.58       70.12    125.31 o
  -4  21   9       12.29        2.22     87.75 o
  -3  21   9      590.59      616.90    104.27 o
  -2  21   9      547.15      550.72    100.86 o
  -1  21   9      259.19      169.86     89.99 o
   0  21   9      900.38      961.02    235.04 o
   1  21   9       76.85        8.95    111.68 o
   2  21   9      571.29      386.48    105.83 o
   3  21   9      458.30      547.91    167.52 o
  -9  22   9      249.34      295.31    115.89 o
  -8  22   9       59.92       -2.52     99.46 o
  -7  22   9      589.42      647.97    117.20 o
  -6  22   9      517.56      648.27    215.89 o
  -5  22   9      287.73      343.38    224.98 o
  -4  22   9      654.03      664.98    119.15 o
  -3  22   9      188.80      154.06     88.30 o
  -2  22   9        1.65      -96.42     96.42 o
  -1  22   9       13.40      -80.16     80.16 o
   0  22   9      105.48      117.59     89.12 o
   1  22   9        3.32       48.01     95.12 o
   2  22   9      362.89      297.52    107.78 o
   3  22   9      408.09      476.35    111.25 o
  -8  23   9        1.29      -97.12    100.81 o
  -7  23   9      115.69       74.50    101.09 o
  -6  23   9        2.65       47.14    226.60 o
  -5  23   9     1018.49     1028.06    122.78 o
  -4  23   9       16.19      -71.98     84.15 o
  -3  23   9        1.88       81.36     85.44 o
  -2  23   9       99.83       64.32     94.80 o
  -1  23   9      193.77       78.08     87.40 o
   0  23   9      305.88      213.27     94.98 o
   1  23   9     1607.39     1606.31    139.94 o
   2  23   9      267.33      140.85    103.93 o
  -8  24   9      662.55      464.27    121.78 o
  -7  24   9        0.07      -61.18     99.07 o
  -6  24   9     1066.22     1050.85    128.66 o
  -5  24   9        3.47      -66.39     91.84 o
  -4  24   9      145.77      127.72     97.72 o
  -3  24   9       81.17       60.36     89.64 o
  -2  24   9      265.61      291.96     99.22 o
  -1  24   9        2.89      -44.29     93.69 o
   0  24   9      242.42      392.83    103.40 o
   1  24   9       19.63       85.63     97.27 o
   2  24   9      868.55      880.68    125.25 o
  -7  25   9       58.50      -18.00    102.93 o
  -6  25   9      140.36      -66.64     99.02 o
  -5  25   9      466.33      417.08    129.21 o
  -4  25   9       83.22       40.39     92.25 o
  -3  25   9       58.98       -9.94     93.03 o
  -2  25   9      134.77      101.12    130.18 o
  -1  25   9       56.59      153.01    117.20 o
   0  25   9      123.39      211.65    100.53 o
   1  25   9     1344.85     1502.78    208.42 o
  -6  26   9      102.69       60.28    162.97 o
  -5  26   9       69.55      258.98    140.90 o
  -4  26   9      242.27      376.08    108.57 o
  -3  26   9       12.61      -48.51     97.56 o
  -2  26   9       23.66        5.19     91.87 o
  -1  26   9       64.64      103.44    100.51 o
   0  26   9      170.48       83.58    100.89 o
  -5  27   9        8.38       -9.48    102.04 o
  -4  27   9       92.84      153.47    104.78 o
  -3  27   9      382.69      429.52    138.30 o
  -2  27   9      205.66      302.43    141.22 o
  -1  27   9      192.17       18.79    106.63 o
 -12   0  10       40.78      195.55     99.17 o
 -10   0  10     1963.50     1937.44    127.40 o
  -8   0  10      671.06      710.18    112.98 o
  -6   0  10      335.04      330.40     66.40 o
  -4   0  10    10610.73     9755.61    266.21 o
  -2   0  10       76.79       34.41     97.39 o
   0   0  10     1359.47     1379.74    155.18 o
   2   0  10      816.37      986.27    137.00 o
   4   0  10     1331.41     1466.10    165.57 o
   6   0  10     4603.00     4471.02    256.47 o
 -13   1  10       16.27       -2.52     74.13 o
 -12   1  10       29.37       65.42     65.20 o
 -11   1  10      664.07      721.53     74.62 o
 -10   1  10      164.01      296.61     58.46 o
  -9   1  10      139.82       85.52     62.32 o
  -8   1  10       12.83       64.02     45.81 o
  -7   1  10     1244.40     1129.80     62.15 o
  -6   1  10       33.75       76.62     48.58 o
  -5   1  10     1221.04     1275.50     81.81 o
  -4   1  10     2251.79     2610.90    125.78 o
  -3   1  10     2013.48     1658.39    123.92 o
  -2   1  10      742.17      787.67    136.35 o
  -1   1  10     2216.87     2068.64    126.29 o
   0   1  10      264.66      233.29     70.34 o
   1   1  10      744.59      922.54     91.66 o
   2   1  10       73.33       40.30     70.45 o
   3   1  10      764.72      772.64     96.12 o
   4   1  10      107.29       64.26     78.74 o
   5   1  10     1294.14     1152.44    112.72 o
   6   1  10       28.50      124.28    111.35 o
 -13   2  10       78.75        6.24     74.69 o
 -12   2  10      323.37      309.98     71.07 o
 -11   2  10       39.34       60.05     59.20 o
 -10   2  10      663.31      774.01    105.34 o
  -9   2  10     1551.13     1439.95     82.78 o
  -8   2  10       14.66       -0.43     44.69 o
  -7   2  10     1016.39     1160.16     75.32 o
  -6   2  10     1646.60     1496.89     83.18 o
  -5   2  10     5982.26     5528.08    115.14 o
  -4   2  10     4430.91     4331.95    153.37 o
  -3   2  10      676.77      671.16     92.85 o
  -2   2  10       72.59       92.85     70.95 o
  -1   2  10      523.87      535.20     76.67 o
   0   2  10     1511.92     1491.60    237.64 o
   1   2  10      821.91      922.97     90.49 o
   2   2  10      798.63      832.49     93.87 o
   3   2  10       69.51      230.54     79.11 o
   4   2  10        0.77      -70.99     70.99 o
   5   2  10     1349.99     1363.56    216.54 o
   6   2  10     1646.63     1646.11    132.81 o
 -13   3  10      384.23      622.19     70.28 o
 -12   3  10       69.47       88.96     66.83 o
 -11   3  10      285.16      277.25     63.21 o
 -10   3  10      457.19      586.77     69.76 o
  -9   3  10      913.78     1069.20     68.91 o
  -8   3  10       38.76       26.54     53.54 o
  -7   3  10      357.59      379.48     58.31 o
  -6   3  10       20.59       81.66     48.29 o
  -5   3  10     2818.42     2730.62     94.40 o
  -4   3  10     2036.70     1890.70     91.32 o
  -3   3  10      222.62      186.90     55.93 o
  -2   3  10     2399.30     2226.15     95.48 o
  -1   3  10       42.73       49.22     61.08 o
   0   3  10      824.86     1088.22     93.59 o
   1   3  10     6224.62     5938.06    163.00 o
   2   3  10       37.74       39.73     69.69 o
   3   3  10        6.20       90.88     91.23 o
   4   3  10      238.33      258.03     83.38 o
   5   3  10      145.99      301.65     90.02 o
   6   3  10       25.88       82.92     90.50 o
 -13   4  10       22.82      160.11     67.68 o
 -12   4  10      711.51      807.75     82.13 o
 -11   4  10      117.34       95.42     60.54 o
 -10   4  10       44.95       23.05     52.87 o
  -9   4  10      551.12      592.44     69.94 o
  -8   4  10     1483.41     1326.15     87.45 o
  -7   4  10       98.91       43.32     49.93 o
  -6   4  10     6011.82     5677.79    117.15 o
  -5   4  10     1310.70     1264.15     78.71 o
  -4   4  10      205.45      202.85     53.82 o
  -3   4  10      315.24      343.82     59.77 o
  -2   4  10       16.28       12.63     52.95 o
  -1   4  10       31.78      -10.83     50.05 o
   0   4  10     3496.16     3073.75    221.45 o
   1   4  10      697.81      874.54    148.36 o
   2   4  10     2250.46     2182.99    129.12 o
   3   4  10       42.18      -22.15     74.02 o
   4   4  10     1517.85     1481.25    121.42 o
   5   4  10      110.86      202.83     88.18 o
   6   4  10       27.96       81.16     89.78 o
 -13   5  10      670.75      731.14    104.21 o
 -12   5  10       47.59       74.93     53.85 o
 -11   5  10      138.78      163.26     49.88 o
 -10   5  10        1.08       73.16     80.09 o
  -9   5  10      401.85      480.25    106.72 o
  -8   5  10      317.98      361.18     61.74 o
  -7   5  10       11.98       14.97     49.19 o
  -6   5  10      444.04      457.37     76.28 o
  -5   5  10     3884.07     3704.07    169.69 o
  -4   5  10      326.98      221.34     54.04 o
  -3   5  10       38.60      -49.83     50.03 o
  -2   5  10      135.74       87.27     55.80 o
  -1   5  10      539.82      676.96    117.48 o
   0   5  10     1615.13     1680.33    113.55 o
   1   5  10     8729.38     8201.32    174.80 o
   2   5  10     1638.89     1568.02    118.33 o
   3   5  10       32.89       89.67     75.03 o
   4   5  10       20.69       36.78     82.78 o
   5   5  10      201.91       65.29     83.98 o
   6   5  10        0.10      110.61     91.24 o
 -12   6  10      306.21      455.65    119.65 o
 -11   6  10      339.33      516.58    124.67 o
 -10   6  10       36.00       -6.17     62.40 o
  -9   6  10      759.84      722.46    119.57 o
  -8   6  10      637.17      684.73     67.22 o
  -7   6  10      885.42     1036.13     72.36 o
  -6   6  10      683.80      809.28    101.86 o
  -5   6  10      362.99      343.72     55.55 o
  -4   6  10      749.05      718.36     93.57 o
  -3   6  10        1.32        6.48     51.88 o
  -2   6  10      564.83      699.59     66.57 o
  -1   6  10      668.34      848.14     68.40 o
   0   6  10     4477.92     4195.43    263.31 o
   1   6  10        0.26       46.42     47.28 o
   2   6  10     1577.10     1541.43     94.79 o
   3   6  10     1277.17     1359.63    133.75 o
   4   6  10      361.98      336.26     86.79 o
   5   6  10       34.42       55.88     81.81 o
   6   6  10       90.52      104.51     95.50 o
 -12   7  10      132.72      202.63    110.66 o
 -11   7  10     1197.78     1404.65    178.56 o
 -10   7  10      335.99      343.29    132.46 o
  -9   7  10       37.56      136.93     80.41 o
  -8   7  10       83.31       59.58     54.89 o
  -7   7  10       21.64       45.41     50.47 o
  -6   7  10      211.83      282.70     53.74 o
  -5   7  10      712.41      857.22     65.75 o
  -4   7  10     1298.84     1372.35     81.45 o
  -3   7  10     1955.59     1843.52    106.32 o
  -2   7  10      268.39      218.58     63.15 o
  -1   7  10     3395.85     2991.20    101.81 o
   0   7  10     7933.55     7383.70    256.94 o
   1   7  10      665.06      791.13     63.41 o
   2   7  10     1178.78     1292.58     76.09 o
   3   7  10      271.56      302.79     69.69 o
   4   7  10       22.90      -26.74     73.30 o
   5   7  10      344.13      284.33     88.09 o
   6   7  10        5.24      -29.88     95.12 o
 -12   8  10        8.08       75.86    108.66 o
 -11   8  10        1.99       98.39    146.74 o
 -10   8  10     1709.40     1503.87    128.86 o
  -9   8  10      233.40      382.61    151.61 o
  -8   8  10     1110.15     1220.38    130.83 o
  -7   8  10      976.18     1112.90     98.88 o
  -6   8  10       49.41       -5.87     64.76 o
  -5   8  10      221.21      224.40     52.74 o
  -4   8  10     3814.79     3903.63    105.79 o
  -3   8  10      400.31      517.20     62.95 o
  -2   8  10      121.50       43.96     50.69 o
  -1   8  10     1369.63     1624.45    109.86 o
   0   8  10     2775.49     2797.89    105.53 o
   1   8  10      231.31      313.15     56.56 o
   2   8  10        0.71       32.03     51.52 o
   3   8  10     1492.69     1462.70     82.53 o
   4   8  10       14.72       24.56     63.81 o
   5   8  10       72.16       74.11     81.28 o
   6   8  10      846.61      698.37    172.39 o
 -12   9  10      115.06       77.34    109.58 o
 -11   9  10     1962.49     2009.85    147.83 o
 -10   9  10       22.98       93.58     87.17 o
  -9   9  10       75.42       11.42     79.74 o
  -8   9  10      247.26      256.05     83.79 o
  -7   9  10      152.13      131.07     74.34 o
  -6   9  10      302.95      249.07     75.26 o
  -5   9  10      132.50      114.47    151.93 o
  -4   9  10      348.83      430.42     79.49 o
  -3   9  10     2099.13     2198.56    124.40 o
  -2   9  10      410.65      540.22     63.15 o
  -1   9  10     5853.30     5452.89    125.36 o
   0   9  10      123.53      188.03     59.53 o
   1   9  10      238.72      306.08     55.99 o
   2   9  10        0.51      -34.29     50.13 o
   3   9  10      818.16      978.53     74.40 o
   4   9  10      396.92      296.65     93.99 o
   5   9  10      558.00      590.34    101.91 o
   6   9  10        2.04       48.27    109.73 o
 -12  10  10        0.14      126.56    112.60 o
 -11  10  10      398.73      326.71    105.24 o
 -10  10  10      906.38      815.42    140.57 o
  -9  10  10     1174.85     1260.70    156.15 o
  -8  10  10      604.40      684.02     97.08 o
  -7  10  10       15.96        2.65     72.04 o
  -6  10  10      748.09      873.39    120.44 o
  -5  10  10      844.86      895.76     92.95 o
  -4  10  10     1154.02     1262.47    106.42 o
  -3  10  10     3141.62     3155.69    138.01 o
  -2  10  10       68.17       39.84     71.80 o
  -1  10  10      661.77      750.02     96.18 o
   0  10  10     1411.51     1478.91     91.64 o
   1  10  10       42.00       25.82     58.64 o
   2  10  10      174.77      173.87    110.12 o
   3  10  10       23.20      -43.88     63.90 o
   4  10  10        0.17       93.40     60.46 o
   5  10  10      585.95      497.99     84.79 o
 -12  11  10      257.46      152.70    118.70 o
 -11  11  10      369.49      359.84    107.79 o
 -10  11  10      615.00      880.26    114.30 o
  -9  11  10       40.05      175.50     87.00 o
  -8  11  10      275.65      257.72     86.34 o
  -7  11  10        4.91       -7.24     74.60 o
  -6  11  10       25.55      -55.81     80.19 o
  -5  11  10     1817.60     1668.91    119.24 o
  -4  11  10      176.00      153.95     90.58 o
  -3  11  10      381.78      570.70    103.24 o
  -2  11  10     4489.11     4194.30    203.88 o
  -1  11  10       30.29       47.08     77.35 o
   0  11  10     1459.70     1620.24    129.60 o
   1  11  10      489.75      640.83    118.50 o
   2  11  10      100.69      140.71     69.94 o
   3  11  10      145.40      122.99     57.92 o
   4  11  10     1173.19     1181.97     94.61 o
   5  11  10      460.21      351.40     80.76 o
 -12  12  10      122.37      165.62    116.55 o
 -11  12  10       65.39       70.26     99.33 o
 -10  12  10        6.17        9.04     90.53 o
  -9  12  10      937.32     1233.33    121.11 o
  -8  12  10      311.97      279.01     90.48 o
  -7  12  10       75.98      102.38     89.28 o
  -6  12  10     2980.62     2982.36    140.93 o
  -5  12  10     1653.88     1653.11    123.38 o
  -4  12  10      274.75      194.29     77.72 o
  -3  12  10     1491.08     1438.60    122.35 o
  -2  12  10      233.39      297.13     82.60 o
  -1  12  10      794.35      881.23    140.25 o
   0  12  10      380.83      517.66     95.63 o
   1  12  10       93.87      101.57     81.67 o
   2  12  10      988.74     1032.63     92.90 o
   3  12  10      466.59      516.01     84.30 o
   4  12  10      228.78       92.25     96.11 o
   5  12  10      581.47      711.86    122.08 o
 -11  13  10       10.17      -97.79     97.79 o
 -10  13  10      212.65      107.50     94.10 o
  -9  13  10      243.55      416.84    118.17 o
  -8  13  10      228.26      251.65     91.21 o
  -7  13  10        3.51      -21.25     78.67 o
  -6  13  10     1130.32     1394.37    113.66 o
  -5  13  10     2921.47     2668.69    137.92 o
  -4  13  10        5.65      -70.76     70.76 o
  -3  13  10      959.04      958.36    183.42 o
  -2  13  10     1590.04     1668.59    129.10 o
  -1  13  10      143.64      230.59    101.29 o
   0  13  10       35.37      -32.65     77.91 o
   1  13  10     1555.61     1495.04    123.39 o
   2  13  10      140.61      262.15    107.78 o
   3  13  10       81.08      150.70     75.21 o
   4  13  10      760.62      819.34    119.81 o
   5  13  10        0.68     -136.03    136.03 o
 -11  14  10      169.44       12.42    201.61 o
 -10  14  10        5.67      -92.87     92.87 o
  -9  14  10       16.62        3.10     86.44 o
  -8  14  10      362.70      354.30    135.05 o
  -7  14  10     2072.49     1939.41    136.63 o
  -6  14  10     2479.63     2558.99    139.33 o
  -5  14  10      197.48      122.69     82.09 o
  -4  14  10       47.87       48.44     79.83 o
  -3  14  10       10.72       28.13     75.69 o
  -2  14  10        3.78      -75.68     75.68 o
  -1  14  10      460.16      528.21    103.56 o
   0  14  10      136.27      185.17     87.05 o
   1  14  10       27.26       29.30     95.45 o
   2  14  10      161.25      104.46     89.90 o
   3  14  10     2661.88     2551.76    294.13 o
   4  14  10      109.91      296.15    106.73 o
   5  14  10       22.52     -104.00    104.00 o
 -11  15  10       80.79       16.45    107.36 o
 -10  15  10        7.62       31.17    103.89 o
  -9  15  10      214.58      212.07    124.99 o
  -8  15  10      677.70      782.89    154.86 o
  -7  15  10       72.97      226.47     91.91 o
  -6  15  10      903.37      812.86    106.83 o
  -5  15  10      688.57      631.46     99.57 o
  -4  15  10     1152.78     1287.16    114.26 o
  -3  15  10      309.35      242.35     88.19 o
  -2  15  10        6.43      -76.91     76.91 o
  -1  15  10      388.21      473.65    111.03 o
   0  15  10     1190.38     1357.26    123.04 o
   1  15  10      201.59      112.12     87.41 o
   2  15  10     1310.86     1335.32    154.86 o
   3  15  10       18.54      -10.89     92.45 o
   4  15  10       79.05       62.92    178.88 o
 -11  16  10       50.40      219.46    124.01 o
 -10  16  10      362.95      242.88    106.47 o
  -9  16  10        0.59       -8.54     98.04 o
  -8  16  10      151.51      163.80     91.42 o
  -7  16  10     1791.59     1703.63    137.80 o
  -6  16  10        4.51      -78.84     78.84 o
  -5  16  10     1215.62     1331.51    123.48 o
  -4  16  10      700.97      677.74    102.98 o
  -3  16  10       79.32      -10.72     79.29 o
  -2  16  10      126.95      141.36     88.18 o
  -1  16  10      948.52     1125.07    115.98 o
   0  16  10      264.50      392.34     97.49 o
   1  16  10       19.14      112.92     85.31 o
   2  16  10        0.80       -2.00     84.97 o
   3  16  10     2137.40     1849.05    149.21 o
   4  16  10      263.16      320.19    109.90 o
 -10  17  10       19.17       15.56    102.89 o
  -9  17  10       37.14      -30.73     98.09 o
  -8  17  10      402.15      398.13    101.21 o
  -7  17  10       68.95      131.55     90.25 o
  -6  17  10      123.22       66.43     96.42 o
  -5  17  10       44.08       74.48     82.13 o
  -4  17  10      266.94      230.27     90.82 o
  -3  17  10      658.75      572.37     99.74 o
  -2  17  10      873.36      891.25    112.86 o
  -1  17  10      755.69      930.16    282.77 o
   0  17  10      281.87      223.04     93.88 o
   1  17  10       16.44       10.58     83.62 o
   2  17  10      540.38      597.65    109.90 o
   3  17  10      115.41      162.99    105.33 o
   4  17  10      193.10      183.92    110.43 o
 -10  18  10      357.82      381.33    118.19 o
  -9  18  10      358.34      427.57    114.45 o
  -8  18  10      656.63      681.60    111.77 o
  -7  18  10       14.26      136.18     94.80 o
  -6  18  10      279.41      316.04    112.00 o
  -5  18  10       70.08       39.76     86.10 o
  -4  18  10      819.61      987.25    112.14 o
  -3  18  10      933.71     1119.85    186.02 o
  -2  18  10      204.59      222.33     92.57 o
  -1  18  10     1432.33     1601.69    133.77 o
   0  18  10       38.53      -36.07     86.05 o
   1  18  10        0.64      -80.35    127.91 o
   2  18  10      137.11       44.99     92.41 o
   3  18  10      347.93      231.26    103.74 o
 -10  19  10      128.88      -83.38    112.93 o
  -9  19  10       23.46       32.67    127.59 o
  -8  19  10       74.84      136.44     99.00 o
  -7  19  10      167.56      180.91     97.68 o
  -6  19  10        8.86      -56.78     86.24 o
  -5  19  10        0.23       32.33     84.07 o
  -4  19  10        2.66      -58.09     80.84 o
  -3  19  10       33.62      106.02     83.77 o
  -2  19  10     3254.15     2921.28    154.05 o
  -1  19  10       18.08      -84.33     84.33 o
   0  19  10       87.84       -9.46     84.52 o
   1  19  10        0.10      -87.98     87.98 o
   2  19  10       43.06       98.47     94.81 o
   3  19  10        4.21      -98.27     98.27 o
  -9  20  10      952.02      858.87    147.71 o
  -8  20  10        2.78       85.83    102.60 o
  -7  20  10       50.44      -12.21     93.08 o
  -6  20  10      184.68       24.00     93.76 o
  -5  20  10      387.92      383.49     98.89 o
  -4  20  10        6.85      -31.06     85.78 o
  -3  20  10     1509.21     1614.14    134.65 o
  -2  20  10      211.68      296.62     98.75 o
  -1  20  10      205.82       89.94     89.86 o
   0  20  10       25.48       26.77     93.76 o
   1  20  10       63.16       39.65     94.40 o
   2  20  10       73.78      150.41    101.94 o
   3  20  10        0.12      -79.01    180.83 o
  -9  21  10       87.87      -60.46    105.85 o
  -8  21  10      433.01      517.99    141.22 o
  -7  21  10       45.05       38.01     96.04 o
  -6  21  10       39.16      -47.95     92.20 o
  -5  21  10      394.25      396.44    101.91 o
  -4  21  10      110.87      218.44     95.14 o
  -3  21  10      375.66      405.96    100.62 o
  -2  21  10     1220.99     1316.56    147.71 o
  -1  21  10      461.75      490.70    242.51 o
   0  21  10       13.21      -89.12     89.12 o
   1  21  10      371.85      364.40    109.04 o
   2  21  10       10.50      -95.60     99.74 o
  -8  22  10      297.17      432.28    117.15 o
  -7  22  10      373.35      267.31    106.73 o
  -6  22  10      336.10      362.44    113.59 o
  -5  22  10       11.59      -51.87     90.93 o
  -4  22  10      182.24      172.51     98.89 o
  -3  22  10      651.31      729.42    113.20 o
  -2  22  10       17.19       48.12     92.29 o
  -1  22  10      124.56       47.42     94.07 o
   0  22  10       48.63       12.59    100.15 o
   1  22  10       86.53      158.23     99.56 o
   2  22  10       54.45      -41.02    140.25 o
  -8  23  10      544.81      748.02    226.93 o
  -7  23  10        0.28      -23.93    181.15 o
  -6  23  10      321.34      279.13    109.39 o
  -5  23  10       49.09       24.93     98.75 o
  -4  23  10      392.97      332.51    149.01 o
  -3  23  10      158.59      179.04    105.83 o
  -2  23  10        2.61      -89.34     89.34 o
  -1  23  10      243.97       89.93     97.19 o
   0  23  10      547.31      545.91    115.29 o
   1  23  10      168.86      151.32    112.06 o
  -7  24  10     1083.35     1218.99    189.27 o
  -6  24  10        0.02      -17.70    102.59 o
  -5  24  10       26.36      -41.76    101.40 o
  -4  24  10       58.05       79.92    102.99 o
  -3  24  10       80.94      -25.30     97.03 o
  -2  24  10        0.06      -34.00     95.10 o
  -1  24  10      348.59      175.69    105.82 o
   0  24  10       19.78       -9.26    113.63 o
  -6  25  10       49.58      -12.00    115.57 o
  -5  25  10      123.81       60.41    107.85 o
  -4  25  10      293.60      459.38    110.90 o
  -3  25  10       35.53       28.18    100.00 o
  -2  25  10        0.19      -72.99     96.25 o
  -1  25  10      229.41      266.41    108.48 o
  -4  26  10       19.28      -49.85    102.18 o
  -3  26  10      158.39       78.73    115.57 o
 -11   0  11       95.49      102.63     86.41 o
  -9   0  11     6581.70     6842.88    253.22 o
  -7   0  11        0.23       37.66     93.50 o
  -5   0  11      439.49      453.21    109.73 o
  -3   0  11     3911.75     3127.64    190.24 o
  -1   0  11      593.57      820.70    121.42 o
   1   0  11      829.78      912.25    138.95 o
   3   0  11       12.62      -49.35    109.73 o
   5   0  11     2355.73     2216.68    213.62 o
 -12   1  11      202.11      276.89     99.24 o
 -11   1  11       61.66      255.24     72.18 o
 -10   1  11      806.95      892.21     82.96 o
  -9   1  11       65.37      253.57     88.23 o
  -8   1  11     3106.79     3410.61    141.17 o
  -7   1  11      100.39      146.61    101.94 o
  -6   1  11      231.86      256.04     69.46 o
  -5   1  11      282.06      400.86     89.93 o
  -4   1  11      445.64      493.82     77.03 o
  -3   1  11      918.47      922.89     92.16 o
  -2   1  11      599.97      668.10     92.52 o
  -1   1  11      462.72      599.35     84.24 o
   0   1  11      774.08      749.30     94.80 o
   1   1  11      419.13      365.21     82.86 o
   2   1  11       34.17       -6.08     74.52 o
   3   1  11       33.43       47.15     77.77 o
   4   1  11      766.36      856.03    204.20 o
   5   1  11       18.09       45.47     95.23 o
 -12   2  11       66.67      182.44     85.73 o
 -11   2  11        3.18      118.64     71.08 o
 -10   2  11      503.54      541.41     76.38 o
  -9   2  11     2718.32     2884.01    146.12 o
  -8   2  11     1838.62     2181.09    101.79 o
  -7   2  11      722.95      863.70     71.56 o
  -6   2  11     1767.11     1621.23    108.71 o
  -5   2  11      195.95      246.62     70.15 o
  -4   2  11     1028.74     1017.60     92.66 o
  -3   2  11     2739.75     2406.39    224.98 o
  -2   2  11        0.11      -29.69     63.12 o
  -1   2  11      234.17      414.79     91.55 o
   0   2  11      539.91      628.27     88.52 o
   1   2  11      936.77     1001.35    165.89 o
   2   2  11      739.52      730.48    124.34 o
   3   2  11      343.23      260.48     86.28 o
   4   2  11      906.47      742.68    105.77 o
   5   2  11      247.13      301.53    146.74 o
 -12   3  11        8.00      100.78     81.08 o
 -11   3  11      169.22      203.73     83.59 o
 -10   3  11      109.66      272.28     68.31 o
  -9   3  11        3.90      -15.66     59.89 o
  -8   3  11     2003.92     2030.41    102.17 o
  -7   3  11       94.87      197.94     56.87 o
  -6   3  11      419.13      597.92     62.79 o
  -5   3  11       10.95        4.90     60.26 o
  -4   3  11     5595.45     4944.86    426.91 o
  -3   3  11      684.82      751.27     90.78 o
  -2   3  11      398.07      377.09     78.05 o
  -1   3  11     1576.23     1378.79    154.86 o
   0   3  11     1065.74     1112.45    100.95 o
   1   3  11      392.17      487.77     89.36 o
   2   3  11     2103.02     2058.59    133.76 o
   3   3  11       26.86       40.11     77.59 o
   4   3  11      215.28      349.77     93.87 o
   5   3  11       41.80      -66.47     89.50 o
 -12   4  11       36.73        4.88     79.55 o
 -11   4  11      171.25      175.96    115.39 o
 -10   4  11      139.25      215.72     67.80 o
  -9   4  11        5.15       94.31     60.34 o
  -8   4  11      440.23      413.60     66.72 o
  -7   4  11     2415.11     2244.91     98.60 o
  -6   4  11        1.03       79.78     53.31 o
  -5   4  11     2946.73     2807.29    188.79 o
  -4   4  11     1508.28     1573.70    111.03 o
  -3   4  11     1408.47     1357.15    105.74 o
  -2   4  11      183.06        7.49     64.15 o
  -1   4  11      104.15      119.02     68.09 o
   0   4  11      824.08     1003.57    124.99 o
   1   4  11      145.66       74.77     99.02 o
   2   4  11      584.47      496.72     90.43 o
   3   4  11     1381.47     1440.91    119.31 o
   4   4  11       13.63      -83.07     83.07 o
   5   4  11      203.35       -2.71    107.78 o
 -12   5  11        8.24      164.45    108.67 o
 -11   5  11       13.69       58.78     89.02 o
 -10   5  11      100.42      154.36     66.17 o
  -9   5  11      156.81      256.34     65.21 o
  -8   5  11      226.10      259.30     64.36 o
  -7   5  11        0.21       49.72     54.20 o
  -6   5  11      399.00      351.37     59.76 o
  -5   5  11     1630.73     1744.59    140.32 o
  -4   5  11     4028.23     3686.97    174.09 o
  -3   5  11     1014.24     1183.88    199.66 o
  -2   5  11       85.49      -51.08     61.42 o
  -1   5  11       32.66       53.37     65.54 o
   0   5  11     2021.96     2109.27    215.56 o
   1   5  11      623.75      918.38     97.99 o
   2   5  11     1304.47     1131.81    125.96 o
   3   5  11       25.01      -47.33    132.78 o
   4   5  11       36.52       68.76     86.31 o
   5   5  11       41.05       86.03     95.40 o
 -12   6  11      466.09      524.73    119.30 o
 -11   6  11       45.09       90.82     96.32 o
 -10   6  11      165.71      178.88    115.25 o
  -9   6  11       94.07      -29.44     78.25 o
  -8   6  11      224.93      302.02     64.28 o
  -7   6  11      798.81      837.98     71.84 o
  -6   6  11     1452.45     1342.38     86.04 o
  -5   6  11      951.86     1193.02     79.39 o
  -4   6  11       63.40      152.75     53.74 o
  -3   6  11     2174.05     1997.72     98.81 o
  -2   6  11      155.82       57.88     66.24 o
  -1   6  11      445.76      329.61     76.67 o
   0   6  11      104.67      107.08     70.06 o
   1   6  11      108.44      144.60     76.87 o
   2   6  11      141.17       46.10     74.82 o
   3   6  11      664.69      733.28    190.57 o
   4   6  11      213.45      404.02     96.18 o
   5   6  11       11.97      -32.33    107.46 o
 -12   7  11      180.59      336.98    144.79 o
 -11   7  11        0.12      -20.87     92.57 o
 -10   7  11      545.61      622.05    126.94 o
  -9   7  11      136.07      142.75     83.31 o
  -8   7  11      123.90       77.09     78.84 o
  -7   7  11      100.63        5.06     72.52 o
  -6   7  11       15.93       18.05     67.01 o
  -5   7  11     1699.72     1546.59     87.85 o
  -4   7  11      415.73      358.49     61.66 o
  -3   7  11     2112.40     2300.76    102.22 o
  -2   7  11     2540.71     2318.54    100.82 o
  -1   7  11     1457.26     1403.33     93.61 o
   0   7  11      176.32      127.51     72.39 o
   1   7  11     1530.83     1443.55    114.60 o
   2   7  11       89.22      188.67     77.38 o
   3   7  11       11.27       -2.55    165.57 o
   4   7  11      100.19       40.13     83.96 o
   5   7  11       62.37      138.45     96.46 o
 -12   8  11      208.60      138.36    109.94 o
 -11   8  11      157.50      109.48     98.22 o
 -10   8  11      130.57      162.33    100.96 o
  -9   8  11     2352.51     2175.25    141.85 o
  -8   8  11       35.48       -6.37     76.85 o
  -7   8  11       65.78       81.94     73.68 o
  -6   8  11     1477.05     1495.66    190.57 o
  -5   8  11      140.03      128.80     76.18 o
  -4   8  11      108.07       90.45     72.06 o
  -3   8  11     2824.01     2529.64    138.95 o
  -2   8  11      274.38      382.11     64.09 o
  -1   8  11      474.95      479.39     69.95 o
   0   8  11       93.41       29.01     62.03 o
   1   8  11     1089.36     1200.86    106.14 o
   2   8  11      133.33      155.22     78.78 o
   3   8  11       51.96      -31.51     76.62 o
   4   8  11       56.70      166.86     91.68 o
   5   8  11      475.01      270.97    101.87 o
 -12   9  11      429.88      281.80    118.82 o
 -11   9  11      241.79      285.20    105.06 o
 -10   9  11     1002.88     1255.03    126.44 o
  -9   9  11       70.53      219.64     90.94 o
  -8   9  11      692.34      772.36    177.26 o
  -7   9  11      965.82      872.89    101.42 o
  -6   9  11        3.15       12.90     72.93 o
  -5   9  11      141.53      239.57     78.44 o
  -4   9  11        9.88       30.55     69.78 o
  -3   9  11       71.80       29.56     71.12 o
  -2   9  11     4695.22     4586.06    162.00 o
  -1   9  11      479.79      599.96    113.63 o
   0   9  11     1256.35     1305.29     95.13 o
   1   9  11       75.13       64.79     66.08 o
   2   9  11       53.55     -100.96    100.96 o
   3   9  11       19.54      -10.57    153.56 o
   4   9  11      404.04      458.99    101.53 o
 -12  10  11        0.10      -88.42    114.92 o
 -11  10  11       20.19      -94.07     94.07 o
 -10  10  11     1771.56     1840.03    146.62 o
  -9  10  11     1533.85     1575.69    135.44 o
  -8  10  11      609.36      783.61    105.06 o
  -7  10  11      111.49       90.38     80.80 o
  -6  10  11      633.87      712.40     97.78 o
  -5  10  11        2.63      -31.49     73.00 o
  -4  10  11     1565.97     1413.50    121.54 o
  -3  10  11      507.32      589.62     92.41 o
  -2  10  11      632.99      797.43    105.59 o
  -1  10  11       74.91      175.10     88.37 o
   0  10  11      842.59     1024.64    130.51 o
   1  10  11      254.81       -9.61     85.58 o
   2  10  11       89.07       43.50    125.31 o
   3  10  11      295.38      250.08     84.62 o
   4  10  11       32.15      -60.87    133.43 o
 -11  11  11      726.93      840.52    128.78 o
 -10  11  11      485.93      690.65    157.13 o
  -9  11  11        6.83      -74.57     85.72 o
  -8  11  11      358.18      342.54     94.80 o
  -7  11  11      845.49      748.17    104.91 o
  -6  11  11      274.39      316.54    102.91 o
  -5  11  11       87.94       46.84     77.59 o
  -4  11  11      198.19      230.52     78.91 o
  -3  11  11      945.54     1032.89    105.04 o
  -2  11  11      285.00      428.96     94.62 o
  -1  11  11     3163.44     2850.37    187.00 o
   0  11  11       39.96      -30.61     80.50 o
   1  11  11      293.95      297.63     93.17 o
   2  11  11      215.28      192.19     96.87 o
   3  11  11       89.11      256.47    139.60 o
   4  11  11      191.04       90.25    140.90 o
 -11  12  11      203.56      271.92    151.28 o
 -10  12  11      628.83      749.55    121.20 o
  -9  12  11        2.55      -87.86     87.86 o
  -8  12  11      548.04      680.55    142.19 o
  -7  12  11     1254.71     1363.11    118.89 o
  -6  12  11      420.91      576.44    167.19 o
  -5  12  11      564.64      666.17    121.42 o
  -4  12  11     1002.94     1153.20    110.88 o
  -3  12  11        7.72      -40.66     74.55 o
  -2  12  11      435.11      440.32     94.33 o
  -1  12  11        0.16       11.01     84.73 o
   0  12  11      379.23      451.16     94.83 o
   1  12  11       11.58      -62.47     81.63 o
   2  12  11        9.98      -86.21     86.21 o
   3  12  11     1227.36     1230.37    264.91 o
   4  12  11       29.58      -16.23    138.30 o
 -11  13  11      299.72      333.22    121.03 o
 -10  13  11       12.58       57.26    103.26 o
  -9  13  11        0.40       -9.25     91.15 o
  -8  13  11      170.97      106.05     91.31 o
  -7  13  11      485.89      676.75    106.16 o
  -6  13  11      508.97      473.88     97.38 o
  -5  13  11      291.27      347.71    144.79 o
  -4  13  11     2699.29     2559.86    140.47 o
  -3  13  11      142.82      192.60    105.51 o
  -2  13  11       59.74      102.22     84.74 o
  -1  13  11      492.25      529.00    101.47 o
   0  13  11      692.77      674.92    108.17 o
   1  13  11       19.48       -5.80     88.98 o
   2  13  11      753.50      759.38    148.36 o
   3  13  11       15.11      111.58    263.94 o
   4  13  11        1.12     -133.10    143.49 o
 -11  14  11       61.26       87.01    111.57 o
 -10  14  11        0.01       82.23    103.85 o
  -9  14  11       96.81       59.70     95.21 o
  -8  14  11      150.54      190.24     93.29 o
  -7  14  11     1082.15     1210.11    123.55 o
  -6  14  11     2161.12     2113.17    203.88 o
  -5  14  11      328.11      396.57     95.23 o
  -4  14  11       14.64       44.88     80.71 o
  -3  14  11      194.15      160.23     85.62 o
  -2  14  11      240.82      167.48     89.86 o
  -1  14  11      169.12      233.13     92.90 o
   0  14  11       41.60       52.86     86.99 o
   1  14  11        4.46       22.77     88.73 o
   2  14  11      507.83      399.50    106.59 o
   3  14  11      819.51      762.96    141.55 o
 -10  15  11        3.80      -83.13    101.45 o
  -9  15  11       59.59      -45.83     95.59 o
  -8  15  11       62.82       76.05    146.74 o
  -7  15  11      393.88      222.96     97.27 o
  -6  15  11       13.47       35.22    132.13 o
  -5  15  11     1836.08     1652.78    133.83 o
  -4  15  11      733.56      752.19    107.89 o
  -3  15  11      242.35      158.62     89.02 o
  -2  15  11      140.44       27.60    130.51 o
  -1  15  11       35.91       10.20     82.83 o
   0  15  11       44.19      -30.51     87.45 o
   1  15  11     1285.57     1132.64    124.59 o
   2  15  11      258.93      378.57    108.16 o
   3  15  11       89.63       47.01    106.48 o
 -10  16  11        2.39      -46.80    107.33 o
  -9  16  11      166.26       64.33    102.73 o
  -8  16  11      324.54      360.16    123.69 o
  -7  16  11      188.55      159.89     96.42 o
  -6  16  11     2562.18     2670.68    152.38 o
  -5  16  11      122.84      135.73     89.86 o
  -4  16  11       10.60      -71.61     80.80 o
  -3  16  11      358.24      234.28     92.62 o
  -2  16  11       62.37       28.11     86.99 o
  -1  16  11      564.86      559.10    108.95 o
   0  16  11      296.97      303.05    165.24 o
   1  16  11        7.10      -67.61     87.66 o
   2  16  11      703.25      677.94    127.91 o
   3  16  11        0.35      -55.24    255.82 o
 -10  17  11       15.90      244.54    116.85 o
  -9  17  11       40.48      123.39    126.29 o
  -8  17  11        8.71       -8.86     99.51 o
  -7  17  11      302.11      300.96    101.31 o
  -6  17  11      262.85      168.88     94.37 o
  -5  17  11      387.95      525.76    105.47 o
  -4  17  11      199.76       83.59     94.17 o
  -3  17  11        0.67      -44.53     87.06 o
  -2  17  11      908.25      936.22    120.16 o
  -1  17  11      469.84      447.33    101.91 o
   0  17  11       52.51       -7.11     93.13 o
   1  17  11      472.21      338.21    111.58 o
   2  17  11       33.31       17.94    104.32 o
  -9  18  11      538.76      539.37    129.21 o
  -8  18  11      160.62      244.99    105.36 o
  -7  18  11      702.95      827.17    216.21 o
  -6  18  11      231.00      421.18    130.51 o
  -5  18  11      374.35      469.44    153.56 o
  -4  18  11      219.75      252.83     97.25 o
  -3  18  11      119.63      126.04     91.08 o
  -2  18  11       53.40      148.19     95.36 o
  -1  18  11       64.51      108.35     91.10 o
   0  18  11      451.65      232.06    105.13 o
   1  18  11      176.00       82.43    109.97 o
   2  18  11      126.23      167.11    106.30 o
  -9  19  11        5.18        1.37    248.35 o
  -8  19  11       47.03      -45.84    103.45 o
  -7  19  11      380.09      376.24    113.46 o
  -6  19  11        2.84      -30.81     95.08 o
  -5  19  11        8.15       46.20     93.14 o
  -4  19  11       12.74      -83.04     86.65 o
  -3  19  11      410.41      249.99     98.66 o
  -2  19  11      256.08      291.77    101.96 o
  -1  19  11     1469.91     1744.45    144.49 o
   0  19  11        8.07       73.56     96.55 o
   1  19  11       23.75      -50.60    167.84 o
   2  19  11       15.31      -99.30     99.30 o
  -8  20  11      440.65      428.38    139.60 o
  -7  20  11       21.58      -58.13     97.17 o
  -6  20  11       42.69      -26.76     98.59 o
  -5  20  11        5.86      -91.87     91.87 o
  -4  20  11      655.22      488.39    133.10 o
  -3  20  11       11.81      -55.18     92.85 o
  -2  20  11      254.87      254.51    102.42 o
  -1  20  11        6.96       32.54     98.03 o
   0  20  11      602.64      624.14    123.02 o
   1  20  11       16.83      -83.47     99.52 o
  -8  21  11       20.81      134.63    109.48 o
  -7  21  11      191.38      251.01    109.86 o
  -6  21  11      313.94      198.52    109.54 o
  -5  21  11      346.90      283.67    103.12 o
  -4  21  11      182.70       87.20     99.66 o
  -3  21  11      130.33       73.01    101.20 o
  -2  21  11      418.23      611.02    118.50 o
  -1  21  11      753.37      612.14    121.11 o
   0  21  11      398.08      494.80    114.93 o
   1  21  11       50.32       12.82    106.04 o
  -7  22  11      202.52      128.87    111.95 o
  -6  22  11      407.91      327.75    117.50 o
  -5  22  11       19.93      -92.11    100.29 o
  -4  22  11      312.76      191.12    104.37 o
  -3  22  11      100.37      -97.90     97.90 o
  -2  22  11       45.07      231.64    138.30 o
  -1  22  11        0.23       21.05    102.70 o
   0  22  11      431.45      463.81    127.27 o
  -6  23  11        8.50     -104.17    104.17 o
  -5  23  11      835.09     1072.23    133.58 o
  -4  23  11       53.87      -86.32    101.84 o
  -3  23  11      103.54     -102.57    103.74 o
  -2  23  11      285.08      287.85    109.67 o
  -1  23  11        4.46      -43.35    100.53 o
  -5  24  11       14.25        5.63    105.82 o
  -4  24  11       29.48     -101.55    101.55 o
  -3  24  11       30.55      126.13    151.93 o
 -12   0  12        1.36     -151.28    151.28 o
 -10   0  12     1461.48     1514.80    188.29 o
  -8   0  12     2727.79     2765.98    195.44 o
  -6   0  12       49.62        5.84     97.39 o
  -4   0  12     1073.25      983.68    140.25 o
  -2   0  12      320.65      202.58    107.78 o
   0   0  12     3053.34     3325.02    216.21 o
   2   0  12      148.32      181.15    123.37 o
   4   0  12        0.04      -55.19    127.26 o
 -12   1  12        1.84      180.29    107.91 o
 -11   1  12      414.68      334.02     99.62 o
 -10   1  12       66.28      163.80    100.96 o
  -9   1  12        4.02      203.82    105.51 o
  -8   1  12       30.39       77.97     74.61 o
  -7   1  12     1310.89     1241.61    113.30 o
  -6   1  12      159.24      222.33     73.20 o
  -5   1  12       77.03       75.11     70.63 o
  -4   1  12      395.37      439.08     81.03 o
  -3   1  12      282.55      192.06     81.41 o
  -2   1  12       61.74       54.10     68.75 o
  -1   1  12     2006.93     1872.49    123.96 o
   0   1  12      744.96      794.75    100.85 o
   1   1  12       70.31       63.07     76.67 o
   2   1  12       99.76       32.71     81.69 o
   3   1  12       21.91     -155.18    155.18 o
   4   1  12        2.01      -90.21     90.21 o
 -12   2  12      169.07      215.86    102.83 o
 -11   2  12       92.98       17.25    158.43 o
 -10   2  12      324.35      357.34     91.74 o
  -9   2  12     1396.62     1592.54    125.79 o
  -8   2  12      456.05      488.92     88.98 o
  -7   2  12      540.13      675.96     91.89 o
  -6   2  12      595.27      573.33    147.06 o
  -5   2  12      817.30      985.86     98.63 o
  -4   2  12      951.49      937.39     96.18 o
  -3   2  12      109.17       97.05     73.84 o
  -2   2  12      169.24      207.61     78.89 o
  -1   2  12      345.62      395.47     80.92 o
   0   2  12     2170.74     2240.34    135.44 o
   1   2  12      894.33     1001.58    108.92 o
   2   2  12       24.01       -9.98     79.12 o
   3   2  12      294.98      153.70    119.47 o
   4   2  12      441.26      662.00    133.75 o
 -12   3  12        0.07       25.81    122.07 o
 -11   3  12       38.34      -35.01     87.14 o
 -10   3  12       95.14      192.05     87.86 o
  -9   3  12        6.37      -74.12     74.12 o
  -8   3  12      125.92      184.45     76.93 o
  -7   3  12       63.98       87.65    111.03 o
  -6   3  12        0.26       57.66     69.02 o
  -5   3  12     2124.34     2160.21    127.76 o
  -4   3  12      230.10      299.77     78.69 o
  -3   3  12      270.03      119.55     78.16 o
  -2   3  12      529.69      595.51     88.32 o
  -1   3  12      375.86      349.42     80.28 o
   0   3  12      639.40      743.92     99.36 o
   1   3  12     2433.39     2420.25    140.33 o
   2   3  12       45.30      -42.20     81.26 o
   3   3  12       46.47      -29.39     85.60 o
   4   3  12      127.90       62.52     97.76 o
 -12   4  12      892.46      949.26    132.91 o
 -11   4  12        0.11      -15.25     94.71 o
 -10   4  12       95.34       45.81     83.11 o
  -9   4  12      175.70      321.97    137.97 o
  -8   4  12       52.41       33.38     74.03 o
  -7   4  12        5.17      -66.82     66.82 o
  -6   4  12     2344.12     2218.52    213.94 o
  -5   4  12      304.14      390.23     92.20 o
  -4   4  12       97.40       -0.67     69.42 o
  -3   4  12       81.02       92.50     78.74 o
  -2   4  12      338.47      333.54     92.20 o
  -1   4  12      132.54      137.18     75.47 o
   0   4  12      361.13      477.16     87.35 o
   1   4  12      744.79      840.92    103.81 o
   2   4  12      540.99      597.04    101.85 o
   3   4  12       12.07      -53.08     85.21 o
   4   4  12     1248.61     1488.48    152.26 o
 -12   5  12      108.60      148.11    109.75 o
 -11   5  12       22.50       32.35    111.68 o
 -10   5  12        0.36      -79.69     90.90 o
  -9   5  12        2.38      -79.39     79.39 o
  -8   5  12        2.53       -7.48     71.46 o
  -7   5  12       21.50       90.93     73.12 o
  -6   5  12      861.24      885.41     92.74 o
  -5   5  12     2786.66     2586.87    224.65 o
  -4   5  12     1002.71      962.18    169.47 o
  -3   5  12      917.54     1027.99    105.82 o
  -2   5  12        0.88       26.87     70.53 o
  -1   5  12       56.16       45.59     71.10 o
   0   5  12      616.85      593.33     93.55 o
   1   5  12     2305.16     2300.58    137.30 o
   2   5  12      239.88      225.83     88.90 o
   3   5  12      153.77       55.66     89.02 o
   4   5  12      270.11      187.98    100.43 o
 -12   6  12      439.96      508.46    122.12 o
 -11   6  12      208.48      274.98    110.30 o
 -10   6  12        1.18        0.15     88.44 o
  -9   6  12      130.16       41.15     82.55 o
  -8   6  12       34.86       11.42     78.23 o
  -7   6  12      320.24      479.83    134.40 o
  -6   6  12     1281.04     1144.70    155.18 o
  -5   6  12      700.97      985.27     94.64 o
  -4   6  12       32.31       68.69     73.69 o
  -3   6  12       15.11      -66.15     75.09 o
  -2   6  12      963.25     1057.72    104.38 o
  -1   6  12        7.69      -37.04     89.60 o
   0   6  12      211.16      206.56     81.78 o
   1   6  12        5.72      -10.06     76.57 o
   2   6  12      123.49      119.52     82.37 o
   3   6  12      449.36      478.14    101.04 o
   4   6  12      324.94      242.52    102.70 o
 -11   7  12      265.37      373.28    111.18 o
 -10   7  12        1.07       22.60     89.98 o
  -9   7  12        0.79      -81.49     81.49 o
  -8   7  12       12.97      -22.32     80.09 o
  -7   7  12      515.83      484.78    125.96 o
  -6   7  12      197.47      257.83    111.68 o
  -5   7  12      228.33      322.05    124.66 o
  -4   7  12     2458.50     2579.64    203.23 o
  -3   7  12      217.36      152.30     82.14 o
  -2   7  12      391.34      247.87     93.82 o
  -1   7  12     1268.37     1234.85    107.71 o
   0   7  12     1097.68     1101.88    108.98 o
   1   7  12      425.34      464.78     92.81 o
   2   7  12      471.90      400.71    153.56 o
   3   7  12       69.36      -55.72     87.45 o
   4   7  12       65.31       11.95     98.54 o
 -11   8  12       32.10      149.78    105.11 o
 -10   8  12      569.11      566.71    165.57 o
  -9   8  12        3.95       -5.39     86.08 o
  -8   8  12      878.97      873.72    108.12 o
  -7   8  12      136.36      277.38     87.92 o
  -6   8  12      195.90      248.66    111.03 o
  -5   8  12      538.71      549.00    101.94 o
  -4   8  12     1126.24     1331.05    168.82 o
  -3   8  12      228.96      144.79    123.37 o
  -2   8  12      499.46      621.37    140.25 o
  -1   8  12      209.43      294.78    135.70 o
   0   8  12     1159.69     1286.51    110.44 o
   1   8  12       21.41      -76.26     76.26 o
   2   8  12       15.25      -17.97     81.90 o
   3   8  12      343.23       75.21     93.79 o
 -11   9  12      441.53      517.50    121.33 o
 -10   9  12        1.14      -17.16     97.52 o
  -9   9  12        6.85      -42.74     88.44 o
  -8   9  12       40.32       54.08     83.10 o
  -7   9  12      675.63      695.57    102.38 o
  -6   9  12       62.07       35.41     81.17 o
  -5   9  12      111.48      129.58    138.30 o
  -4   9  12      124.99       88.79     82.66 o
  -3   9  12     1002.87     1382.99    170.11 o
  -2   9  12      865.96     1176.52    166.87 o
  -1   9  12     2302.11     2608.20    219.46 o
   0   9  12        0.48      -21.43    113.63 o
   1   9  12       68.34     -113.63    113.63 o
   2   9  12      229.62      153.88    145.44 o
   3   9  12       24.81      -22.73    131.16 o
 -11  10  12       76.05      160.53    108.56 o
 -10  10  12      257.61      223.07    133.75 o
  -9  10  12      866.51      970.91    122.81 o
  -8  10  12      815.29     1224.60    145.44 o
  -7  10  12       46.29      111.98     88.48 o
  -6  10  12      243.80      222.70     90.42 o
  -5  10  12       49.78      -73.68     73.68 o
  -4  10  12      564.09      478.42     95.13 o
  -3  10  12      915.12     1001.37    110.66 o
  -2  10  12      193.26      268.16    131.81 o
  -1  10  12      594.78      600.59    147.39 o
   0  10  12      306.63      201.28    124.01 o
   1  10  12      541.26      494.11    153.88 o
   2  10  12        0.11       11.04    135.05 o
   3  10  12       29.26       -6.49    146.09 o
 -11  11  12      248.81       72.22    129.86 o
 -10  11  12      141.84       88.20    103.99 o
  -9  11  12        0.90       63.42     94.41 o
  -8  11  12      259.51      383.41     98.39 o
  -7  11  12      452.01      548.57    102.15 o
  -6  11  12      144.45      119.98     88.12 o
  -5  11  12      163.70       26.62     83.47 o
  -4  11  12      491.75      523.57     95.01 o
  -3  11  12       96.00       21.25     82.15 o
  -2  11  12     2787.67     2712.18    146.22 o
  -1  11  12      291.43      172.71    127.26 o
   0  11  12      573.11      585.66    144.14 o
   1  11  12      269.46      204.53    137.00 o
   2  11  12       77.64      109.73    142.84 o
   3  11  12      125.01       12.99    153.88 o
 -11  12  12       16.90        5.10    185.70 o
 -10  12  12       56.31      -16.37    131.16 o
  -9  12  12      785.66      849.34    123.22 o
  -8  12  12       33.53       11.19     88.94 o
  -7  12  12        1.22      -84.00     84.00 o
  -6  12  12      974.96     1009.40    114.55 o
  -5  12  12        0.31      -33.81     80.79 o
  -4  12  12        0.17      -37.47     79.63 o
  -3  12  12      767.59      766.92    105.95 o
  -2  12  12      391.83      265.65     92.23 o
  -1  12  12       13.91      -99.49    192.51 o
   0  12  12        0.46       29.87    122.07 o
   1  12  12      389.43      388.28    145.44 o
   2  12  12      213.08      235.69    146.09 o
   3  12  12       36.26     -142.19    142.19 o
 -10  13  12      373.95      288.61    116.81 o
  -9  13  12        1.72      -37.61     95.29 o
  -8  13  12      284.67      305.92    105.04 o
  -7  13  12       61.91      138.13    194.79 o
  -6  13  12        0.05       28.77     88.64 o
  -5  13  12     1222.54     1314.68    156.48 o
  -4  13  12        3.10      -18.86     83.07 o
  -3  13  12      871.90      794.46    111.18 o
  -2  13  12      473.18      404.95    109.73 o
  -1  13  12       16.13      -52.38    134.08 o
   0  13  12       40.07      102.46     96.33 o
   1  13  12      755.33      801.23    165.57 o
   2  13  12      291.58      553.85    162.32 o
 -10  14  12       31.31       15.09    109.24 o
  -9  14  12        1.60      -95.86     95.86 o
  -8  14  12      213.45      203.41    100.86 o
  -7  14  12      967.26     1190.69    127.28 o
  -6  14  12      815.09     1024.35    119.79 o
  -5  14  12      409.20      302.37    164.60 o
  -4  14  12       37.57      -83.02     83.02 o
  -3  14  12      365.06      423.00    100.18 o
  -2  14  12      140.50       36.00     92.41 o
  -1  14  12       66.10       14.66    161.35 o
   0  14  12       61.91      -30.67     97.08 o
   1  14  12       13.62      177.91    131.81 o
   2  14  12      290.53      372.69    159.08 o
 -10  15  12      144.72       72.53    115.93 o
  -9  15  12        4.80      118.75    104.28 o
  -8  15  12      137.02      150.79    106.67 o
  -7  15  12       71.07       69.09    102.27 o
  -6  15  12      128.05       24.03    199.98 o
  -5  15  12       69.56      -14.11    116.22 o
  -4  15  12      854.13     1098.80    227.58 o
  -3  15  12      193.41      309.38    102.02 o
  -2  15  12       32.92      -86.08     86.08 o
  -1  15  12       77.44       23.96     96.94 o
   0  15  12      227.19       94.32    108.76 o
   1  15  12       83.72       43.54    101.07 o
   2  15  12      962.76     1023.93    186.35 o
  -9  16  12       30.76       14.05    155.18 o
  -8  16  12      364.58      570.73    121.27 o
  -7  16  12      881.60      941.34    127.15 o
  -6  16  12        8.67      -62.24     92.90 o
  -5  16  12      435.95      362.21    174.66 o
  -4  16  12      118.28       16.56    132.78 o
  -3  16  12      315.48      217.95     99.57 o
  -2  16  12        3.78       20.45     94.97 o
  -1  16  12       62.95       97.29    112.65 o
   0  16  12      168.54      189.99    103.11 o
   1  16  12       10.72     -132.44    157.45 o
  -9  17  12        1.29      -73.56    112.20 o
  -8  17  12      126.10      139.07    112.01 o
  -7  17  12      377.45      346.82    156.15 o
  -6  17  12       39.16       48.67     97.73 o
  -5  17  12      164.11      119.38    117.20 o
  -4  17  12      327.63      300.41    105.24 o
  -3  17  12       78.15      -70.73     95.40 o
  -2  17  12      188.79       38.74     96.11 o
  -1  17  12      595.18      588.64    155.18 o
   0  17  12        0.07      -97.90     97.90 o
   1  17  12      216.58      163.97    118.32 o
  -8  18  12      746.16      660.49    129.14 o
  -7  18  12        0.38     -102.95    102.95 o
  -6  18  12       77.84      -37.89     99.57 o
  -5  18  12      230.44      131.16    109.08 o
  -4  18  12       24.91      -49.70    103.56 o
  -3  18  12      550.10      389.44    108.62 o
  -2  18  12       13.11       14.20     95.86 o
  -1  18  12      133.46      217.05    118.17 o
   0  18  12      106.58      -53.56    103.13 o
  -8  19  12      205.16      213.90    117.50 o
  -7  19  12       63.09     -105.62    105.62 o
  -6  19  12      222.88      495.04    114.67 o
  -5  19  12       38.90      -90.03    101.39 o
  -4  19  12       11.24      -53.99     99.25 o
  -3  19  12       19.38      -83.60    126.29 o
  -2  19  12     1144.98     1051.61    233.10 o
  -1  19  12      123.83       31.94    110.61 o
   0  19  12      310.96      333.25    122.54 o
  -7  20  12       55.69       28.95    114.45 o
  -6  20  12       19.58      -28.56    105.38 o
  -5  20  12       41.60     -101.45    101.45 o
  -4  20  12        0.39      -71.47    218.81 o
  -3  20  12      594.59      635.44    122.11 o
  -2  20  12        0.40      -41.19    102.03 o
  -1  20  12      123.11       54.39    108.80 o
  -6  21  12        4.66      -65.58    109.44 o
  -5  21  12      267.43      211.78    115.55 o
  -4  21  12       82.69       56.11    106.20 o
  -3  21  12      402.71      556.81    239.59 o
  -2  21  12      733.28      531.55    125.07 o
  -4  22  12       77.44       35.31    109.98 o
 -11   0  13       13.59       99.99    138.30 o
  -9   0  13     3792.72     4003.53    236.99 o
  -7   0  13       56.06       27.27    109.73 o
  -5   0  13      523.35      530.47    129.86 o
  -3   0  13      691.57      551.90    140.90 o
  -1   0  13       93.36       65.58    108.43 o
   1   0  13     1648.21     1753.09    196.09 o
   3   0  13        1.38     -125.96    125.96 o
 -11   1  13       56.31       51.22     96.39 o
 -10   1  13      868.20     1019.95    119.58 o
  -9   1  13        6.47      240.87     88.77 o
  -8   1  13      797.93      760.09    101.21 o
  -7   1  13      205.52      252.67     87.44 o
  -6   1  13      546.77      651.58    106.48 o
  -5   1  13      127.18      129.18    112.33 o
  -4   1  13       88.40       15.96     76.88 o
  -3   1  13      195.42      327.67     87.10 o
  -2   1  13      740.84      844.52    104.89 o
  -1   1  13      257.83      162.01     79.75 o
   0   1  13     1516.30     1628.72    130.56 o
   1   1  13      196.92      222.91     98.19 o
   2   1  13       76.02       -4.01     91.28 o
   3   1  13        2.54      -48.45     94.80 o
 -11   2  13      100.95       79.78    154.53 o
 -10   2  13      489.99      775.88    110.00 o
  -9   2  13     1149.89     1298.91    151.61 o
  -8   2  13      711.71      807.92    103.23 o
  -7   2  13        0.03      107.43     78.05 o
  -6   2  13       52.76      -42.91     72.68 o
  -5   2  13      895.57      915.50    154.53 o
  -4   2  13       19.78       81.70     76.53 o
  -3   2  13      463.36      352.67     93.89 o
  -2   2  13       26.06      -11.05     78.51 o
  -1   2  13        0.49       -8.68     74.17 o
   0   2  13      557.72      518.38     98.42 o
   1   2  13      489.04      290.05    145.77 o
   2   2  13      512.74      396.64    105.28 o
   3   2  13      223.33       24.08     99.40 o
 -11   3  13       57.64     -140.90    140.90 o
 -10   3  13      377.98      503.65    102.59 o
  -9   3  13        0.71      238.44    108.43 o
  -8   3  13      137.91      170.26     84.83 o
  -7   3  13      150.23      139.57     78.29 o
  -6   3  13       15.17      -66.54     72.26 o
  -5   3  13      109.96      162.13    179.85 o
  -4   3  13     1936.33     1690.22    124.42 o
  -3   3  13      273.44      174.44     88.73 o
  -2   3  13       20.33      -32.35     75.74 o
  -1   3  13      394.09      298.26     83.56 o
   0   3  13        0.50      -97.28    159.40 o
   1   3  13      232.03      224.37     94.07 o
   2   3  13      386.78      250.33    102.77 o
   3   3  13       39.59      -63.67     93.70 o
 -11   4  13      660.93      437.62    172.06 o
 -10   4  13       95.63       87.65    135.70 o
  -9   4  13        3.14      -53.24    116.22 o
  -8   4  13      232.11      242.05     85.51 o
  -7   4  13      219.34      372.71     85.38 o
  -6   4  13       21.91        9.30     76.01 o
  -5   4  13     1898.65     1792.25    136.35 o
  -4   4  13        1.71      168.71     95.77 o
  -3   4  13      681.74      704.66    220.43 o
  -2   4  13        0.28      -72.72     72.72 o
  -1   4  13      240.40      239.12     80.33 o
   0   4  13      126.46       43.51     81.14 o
   1   4  13        2.52      122.53    101.61 o
   2   4  13       57.47       50.85     94.47 o
 -11   5  13        1.09       38.96    148.04 o
 -10   5  13      168.17      362.30    146.09 o
  -9   5  13       29.32      -66.23    121.42 o
  -8   5  13      128.91      354.51    133.10 o
  -7   5  13       23.14      -51.29    110.38 o
  -6   5  13        2.53       50.00    116.87 o
  -5   5  13      485.64      659.56     94.20 o
  -4   5  13     3948.50     3581.19    151.33 o
  -3   5  13      528.05      452.36    144.14 o
  -2   5  13       29.99       70.86     80.51 o
  -1   5  13        2.44      -75.62     75.62 o
   0   5  13        6.11      -48.50    117.85 o
   1   5  13       98.87      -52.36     89.19 o
   2   5  13      639.66      675.03    135.05 o
 -11   6  13      189.79      146.09    151.28 o
 -10   6  13       60.80       91.55    139.60 o
  -9   6  13      171.37      151.93    136.35 o
  -8   6  13        1.08       46.75    125.96 o
  -7   6  13       54.40       55.19    112.98 o
  -6   6  13      777.12      808.37    153.23 o
  -5   6  13     1197.17     1471.29    177.26 o
  -4   6  13      201.43      108.43    121.42 o
  -3   6  13     1107.48     1255.74    119.70 o
  -2   6  13       82.58        7.80     76.61 o
  -1   6  13      104.76      -35.59     82.00 o
   0   6  13       52.77        1.86     81.20 o
   1   6  13       32.34       72.51     89.02 o
   2   6  13       34.48       79.89     92.40 o
 -11   7  13       21.76      125.31    161.67 o
 -10   7  13      124.03      342.83    155.83 o
  -9   7  13       38.83      186.35    135.05 o
  -8   7  13      531.06      762.92    155.18 o
  -7   7  13        2.24      -58.44    114.28 o
  -6   7  13      403.28      457.10    137.00 o
  -5   7  13     1326.62     1350.53    173.36 o
  -4   7  13      409.33      351.92    133.75 o
  -3   7  13     1407.48     1751.79    195.44 o
  -2   7  13      518.26      298.02    136.35 o
  -1   7  13        0.41     -116.87    116.87 o
   0   7  13      220.92      238.53    123.37 o
   1   7  13      230.39       21.78    118.17 o
   2   7  13      356.15      225.99    105.83 o
 -11   8  13        3.32      -77.91    157.13 o
 -10   8  13        0.11       74.67    147.39 o
  -9   8  13     1067.62     1510.25    195.44 o
  -8   8  13       66.17       37.01    131.16 o
  -7   8  13      286.14      234.39    127.26 o
  -6   8  13      550.52      540.21    144.14 o
  -5   8  13       21.60      105.83    120.77 o
  -4   8  13      109.81      109.73    124.01 o
  -3   8  13      640.46      543.46    145.44 o
  -2   8  13      250.02      244.13    139.60 o
  -1   8  13       14.37       61.03    125.96 o
   0   8  13       62.77      -76.62    122.72 o
   1   8  13      526.83      538.91    164.27 o
   2   8  13        7.20     -128.56    140.25 o
 -10   9  13      215.92      156.48    161.02 o
  -9   9  13        4.66      144.14    137.65 o
  -8   9  13      847.58     1096.65    177.26 o
  -7   9  13      312.77      161.02    129.86 o
  -6   9  13      667.24      554.49    146.09 o
  -5   9  13       34.14      131.16    126.61 o
  -4   9  13      155.51       -3.90    123.37 o
  -3   9  13        3.17      -86.36    116.22 o
  -2   9  13     1125.92     1307.02    185.70 o
  -1   9  13      255.06      340.23    142.84 o
   0   9  13      308.27      287.64    143.49 o
   1   9  13        1.28     -134.40    134.40 o
   2   9  13      196.15      271.40    162.32 o
 -10  10  13      192.75      148.65    183.42 o
  -9  10  13      756.26      951.92    126.10 o
  -8  10  13      850.43     1091.46    176.61 o
  -7  10  13       65.61      181.15    131.16 o
  -6  10  13       25.69       14.28    125.96 o
  -5  10  13        4.04       43.50    125.31 o
  -4  10  13       40.31     -112.98    112.98 o
  -3  10  13      631.27      790.19    159.73 o
  -2  10  13       67.96       94.15    129.21 o
  -1  10  13       44.43      135.05    133.75 o
   0  10  13      538.21      509.69    155.83 o
   1  10  13      468.79      652.54    169.47 o
   2  10  13      105.11      119.47    153.88 o
 -10  11  13      275.70      276.46    132.46 o
  -9  11  13        2.05      139.46    106.04 o
  -8  11  13      319.88      382.85    110.18 o
  -7  11  13      867.88      851.20    121.04 o
  -6  11  13       38.10      214.27    134.40 o
  -5  11  13      179.06       -3.25    125.31 o
  -4  11  13      132.90      157.78    129.86 o
  -3  11  13      157.55      275.95    143.49 o
  -2  11  13       55.04      110.38    130.51 o
  -1  11  13     1203.59      897.32    175.31 o
   0  11  13       31.89      -65.58    134.40 o
   1  11  13       53.75       53.24    149.99 o
 -10  12  13      167.68      239.35    116.95 o
  -9  12  13        0.38     -101.52    101.52 o
  -8  12  13      736.83      891.37    125.78 o
  -7  12  13      316.77      281.62    105.79 o
  -6  12  13      180.48      131.48     96.87 o
  -5  12  13      139.54      234.39    142.19 o
  -4  12  13        5.10       86.36    120.77 o
  -3  12  13      611.96      552.55    153.23 o
  -2  12  13      290.23      436.97    148.69 o
  -1  12  13      181.04      149.99    143.49 o
   0  12  13      119.72      171.41    152.58 o
   1  12  13       19.24       67.53    140.90 o
  -9  13  13        3.02      -51.63    106.55 o
  -8  13  13        0.29      -39.45    101.69 o
  -7  13  13      591.00      719.66    123.03 o
  -6  13  13       57.14        9.51     95.36 o
  -5  13  13      163.07       95.61     96.55 o
  -4  13  13      872.85      797.33    166.22 o
  -3  13  13       58.10       40.91    130.51 o
  -2  13  13       66.00      -78.56    129.86 o
  -1  13  13      425.76      366.85    151.28 o
   0  13  13      103.63     -114.28    138.30 o
   1  13  13       59.22     -133.10    134.40 o
  -9  14  13       87.45      164.09    114.89 o
  -8  14  13        0.53        2.81    105.31 o
  -7  14  13      251.49      413.36    120.49 o
  -6  14  13      795.55      809.99    125.34 o
  -5  14  13       79.71      154.56    101.91 o
  -4  14  13       59.73       21.19     92.93 o
  -3  14  13      221.89      118.82    125.96 o
  -2  14  13      674.34      792.14    173.36 o
  -1  14  13        0.08       65.58    142.84 o
   0  14  13        1.25      -42.85    146.09 o
  -8  15  13        0.34     -106.48    106.48 o
  -7  15  13      120.00      174.21    114.17 o
  -6  15  13       61.52      151.82    104.69 o
  -5  15  13      508.90      415.63    127.59 o
  -4  15  13      127.52      145.53    100.09 o
  -3  15  13      553.54      731.42    122.12 o
  -2  15  13       20.17      172.71    140.25 o
  -1  15  13       18.20      -22.08    145.44 o
   0  15  13        0.01     -124.01    146.09 o
  -8  16  13       15.27      -39.68    112.86 o
  -7  16  13       37.45       75.95    110.05 o
  -6  16  13      927.62      868.01    177.58 o
  -5  16  13       43.41      -59.30     99.31 o
  -4  16  13       20.14      -58.15    100.09 o
  -3  16  13       94.21       28.91    105.13 o
  -2  16  13      362.49      332.93    286.99 o
  -1  16  13       96.53       31.17    147.39 o
  -7  17  13      279.82      360.00    124.32 o
  -6  17  13      248.12      292.99    115.48 o
  -5  17  13       47.83      -74.67    101.97 o
  -4  17  13       64.33       41.70    165.57 o
  -3  17  13      236.55      123.87    150.64 o
  -2  17  13      428.41       81.31    113.92 o
  -1  17  13       80.24      121.42    154.53 o
  -7  18  13      173.55       85.59    119.58 o
  -6  18  13      299.67      365.89    117.22 o
  -5  18  13        1.46     -125.64    125.64 o
  -4  18  13        0.01      -72.21    105.55 o
  -3  18  13       15.85       69.17    107.28 o
  -2  18  13      233.81      251.53    130.83 o
  -5  19  13        1.62     -106.67    106.67 o
  -4  19  13       13.11      -15.99    111.37 o
  -3  19  13       63.32       17.61    117.20 o
 -10   0  14      236.63       32.46    146.09 o
  -8   0  14      996.58     1231.71    170.76 o
  -6   0  14      168.66        9.74    120.12 o
  -4   0  14       52.06      -56.49    119.47 o
  -2   0  14      102.63      239.59    128.56 o
   0   0  14     1499.43     1349.88    189.59 o
 -10   1  14        2.32       55.52     99.62 o
  -9   1  14       62.76      167.44     96.41 o
  -8   1  14       83.10      137.41     91.35 o
  -7   1  14      756.96      733.80    112.97 o
  -6   1  14       63.63       26.42     84.44 o
  -5   1  14       19.97       29.23     84.47 o
  -4   1  14      152.11      102.76     87.52 o
  -3   1  14      161.87      126.32     91.40 o
  -2   1  14      270.79      371.50     94.34 o
  -1   1  14     1907.77     2057.20    154.70 o
   0   1  14      149.31      242.19    102.84 o
   1   1  14        9.30       58.82     99.38 o
 -10   2  14        0.02       33.10    100.04 o
  -9   2  14      461.10      634.11    108.09 o
  -8   2  14      398.76      405.03     99.26 o
  -7   2  14       24.46       20.96     84.46 o
  -6   2  14      344.56      575.94     97.79 o
  -5   2  14       12.02       36.78     84.70 o
  -4   2  14       86.26        6.27     84.00 o
  -3   2  14        1.26        2.29     90.21 o
  -2   2  14      152.83       30.63     87.65 o
  -1   2  14       51.10      272.45     98.32 o
   0   2  14      357.47      599.23    109.96 o
   1   2  14      414.38      454.99    114.45 o
 -10   3  14       24.39       11.04    145.44 o
  -9   3  14      267.47      173.36    142.19 o
  -8   3  14      127.68      376.59    144.79 o
  -7   3  14       88.56      -80.92     80.92 o
  -6   3  14       47.51      111.17    170.44 o
  -5   3  14      330.59      330.25    134.08 o
  -4   3  14      217.30      191.45     97.39 o
  -3   3  14      472.82      469.08    103.71 o
  -2   3  14      431.51      427.46     97.17 o
  -1   3  14      426.89      271.70     99.97 o
   0   3  14      293.30      170.11     96.60 o
   1   3  14      130.99      -32.30     98.88 o
 -10   4  14      286.56      414.25    157.78 o
  -9   4  14       80.83      -86.36    134.40 o
  -8   4  14        3.68      -26.62    133.10 o
  -7   4  14       12.66        4.55    120.12 o
  -6   4  14      824.81      566.18    141.55 o
  -5   4  14       42.13       51.45     84.55 o
  -4   4  14       40.61       37.90     82.86 o
  -3   4  14        2.53      -62.12     89.04 o
  -2   4  14      517.50      520.24    102.48 o
  -1   4  14       15.43      -77.73     90.22 o
   0   4  14        5.64      141.81     92.57 o
   1   4  14       50.01       -7.63    127.26 o
 -10   5  14       29.30      -23.37    147.39 o
  -9   5  14       91.61      165.57    144.79 o
  -8   5  14       19.28      -23.37    129.21 o
  -7   5  14       93.80      -60.38    124.66 o
  -6   5  14      162.09      450.61    146.74 o
  -5   5  14     1060.52     1162.23    174.01 o
  -4   5  14      340.79      207.77    138.95 o
  -3   5  14      996.31      938.88    172.06 o
  -2   5  14        0.51       61.79     91.55 o
  -1   5  14      237.35      316.91     96.75 o
   0   5  14       10.38      -88.38     88.38 o
   1   5  14      240.99      264.17    107.05 o
 -10   6  14       74.07     -144.14    144.14 o
  -9   6  14       86.15       79.86    151.93 o
  -8   6  14       61.36       91.55    140.25 o
  -7   6  14      115.32      170.11    138.30 o
  -6   6  14      390.65      679.81    149.99 o
  -5   6  14      252.30      177.26    133.75 o
  -4   6  14        4.34       29.87    126.61 o
  -3   6  14       98.29      135.05    131.81 o
  -2   6  14      676.93      616.18    167.52 o
  -1   6  14       96.65      209.07    147.39 o
   0   6  14      112.49       38.96    135.70 o
   1   6  14       33.66     -144.79    144.79 o
 -10   7  14       26.11       28.57    150.64 o
  -9   7  14        1.72      -26.62    146.09 o
  -8   7  14       93.50      220.76    148.69 o
  -7   7  14      795.31      595.40    159.08 o
  -6   7  14      209.36       94.15    129.21 o
  -5   7  14        9.76      -21.43    133.75 o
  -4   7  14     1304.88     1264.17    190.89 o
  -3   7  14       33.68      179.20    143.49 o
  -2   7  14        8.09       14.28    142.19 o
  -1   7  14      482.14      304.52    150.64 o
   0   7  14        0.79       96.10    142.84 o
  -9   8  14       24.10      -98.04    142.84 o
  -8   8  14      820.18      828.50    174.66 o
  -7   8  14       17.13     -130.51    130.51 o
  -6   8  14        2.07      -14.28    127.26 o
  -5   8  14      153.29      100.64    140.25 o
  -4   8  14       34.46     -124.66    127.91 o
  -3   8  14      169.34      333.09    147.39 o
  -2   8  14      246.05       85.71    142.19 o
  -1   8  14        3.69     -108.43    133.10 o
   0   8  14      478.33      392.17    164.92 o
  -9   9  14        6.49      264.26    157.13 o
  -8   9  14        3.02      291.53    149.99 o
  -7   9  14     1073.48      881.74    170.11 o
  -6   9  14      103.10      159.73    137.00 o
  -5   9  14      240.39      151.28    143.49 o
  -4   9  14       97.25      444.76    149.34 o
  -3   9  14       27.64      -80.51    138.95 o
  -2   9  14      137.30      -81.16    140.25 o
  -1   9  14      756.03      709.68    177.91 o
   0   9  14       70.27      179.85    159.73 o
  -9  10  14      232.48      110.38    162.97 o
  -8  10  14      501.77      546.70    167.52 o
  -7  10  14      216.59      249.98    149.34 o
  -6  10  14       11.35        2.60    140.90 o
  -5  10  14       21.43       11.04    142.19 o
  -4  10  14       36.27       65.58    135.70 o
  -3  10  14       31.73      -21.43    139.60 o
  -2  10  14      300.08      112.98    148.69 o
  -1  10  14      106.18      231.80    154.53 o
   0  10  14      101.87      -21.43    158.43 o
  -9  11  14        6.63      373.34    170.76 o
  -8  11  14      225.58      233.74    165.57 o
  -7  11  14      212.68       74.02    139.60 o
  -6  11  14      417.58      293.48    154.53 o
  -5  11  14       68.75      -49.35    137.65 o
  -4  11  14       26.23      -31.82    136.35 o
  -3  11  14       88.75     -139.60    139.60 o
  -2  11  14      477.84      546.70    177.91 o
  -1  11  14      281.30      146.74    155.18 o
  -8  12  14        0.34       32.46    151.28 o
  -7  12  14       87.30      206.47    151.28 o
  -6  12  14      223.78      252.57    151.93 o
  -5  12  14       20.96      -20.78    142.84 o
  -4  12  14        8.68     -132.46    132.46 o
  -3  12  14       98.95      -21.43    140.90 o
  -2  12  14      578.34      548.65    175.96 o
  -1  12  14       25.67     -144.14    144.14 o
  -8  13  14      144.88      196.74    162.97 o
  -7  13  14        2.63      248.68    153.88 o
  -6  13  14        5.79       -6.49    151.28 o
  -5  13  14      203.24      107.78    154.53 o
  -4  13  14      152.66      190.24    150.64 o
  -3  13  14      445.54      424.64    166.87 o
  -2  13  14       33.00       55.19    157.78 o
  -7  14  14       20.46       84.41    157.13 o
  -6  14  14      295.49      -10.39    158.43 o
  -5  14  14      168.76       85.06    156.48 o
  -4  14  14        1.39      -59.73    150.64 o
  -3  14  14      145.74      160.38    161.02 o
  -2  14  14      212.78      312.96    170.76 o
  -6  15  14       19.39      -81.81    155.18 o
  -5  15  14       15.11       90.90    156.48 o
  -4  15  14      767.28      857.71    190.24 o
  -3  15  14      102.86      153.23    162.97 o
  -5  16  14      328.46      509.04    171.41 o
  -4  16  14       13.57      143.49    163.62 o
  -9   0  15      502.62      734.35    170.76 o
  -7   0  15      150.20      299.32    144.79 o
  -5   0  15      430.87      291.53    143.49 o
  -3   0  15       12.81       61.03    142.84 o
  -1   0  15       19.46       69.47    146.74 o
  -9   1  15       34.50       72.79    104.43 o
  -8   1  15      128.10       96.20    177.26 o
  -7   1  15       98.91     -122.07    122.07 o
  -6   1  15      792.55      967.18    119.82 o
  -5   1  15       75.73       21.75     93.66 o
  -4   1  15        0.07      -95.28     95.28 o
  -3   1  15      155.86       39.32    216.21 o
  -2   1  15      203.62      325.14    113.85 o
  -1   1  15       91.29       39.23    106.81 o
  -9   2  15      185.71       92.85    155.18 o
  -8   2  15      119.66      368.15    156.48 o
  -7   2  15       86.64       75.94     97.50 o
  -6   2  15        9.13      -49.76     90.67 o
  -5   2  15      742.59      848.75    138.62 o
  -4   2  15       32.97       39.57    102.91 o
  -3   2  15        3.68      -54.89     98.25 o
  -2   2  15       14.83      -70.60    127.26 o
  -1   2  15       39.43      101.61    106.81 o
  -9   3  15       32.79       88.30    151.93 o
  -8   3  15        5.74     -142.19    142.19 o
  -7   3  15      259.66      197.38    147.39 o
  -6   3  15      102.01       53.24    137.65 o
  -5   3  15      152.43      159.70     99.30 o
  -4   3  15      723.44      731.77    115.31 o
  -3   3  15       81.73      -99.40     99.40 o
  -2   3  15       43.29       32.01    105.89 o
  -1   3  15      274.11      259.87    130.18 o
  -9   4  15        3.60     -121.42    148.04 o
  -8   4  15       64.15     -143.49    143.49 o
  -7   4  15        0.67       41.55    143.49 o
  -6   4  15       44.67      299.97    146.09 o
  -5   4  15      831.10      785.64    175.96 o
  -4   4  15       76.04      317.50    153.88 o
  -3   4  15      181.55       23.37    148.69 o
  -2   4  15       43.84     -144.14    146.09 o
  -1   4  15      269.73      281.52    108.98 o
  -8   5  15       29.04      -44.15    144.79 o
  -7   5  15       11.19     -135.05    135.05 o
  -6   5  15        9.36      116.87    142.19 o
  -5   5  15       69.62       34.41    141.55 o
  -4   5  15     1240.75     1373.25    202.58 o
  -3   5  15      253.19      222.06    155.83 o
  -2   5  15      107.74      -35.06    143.49 o
  -8   6  15       12.65      -75.32    144.14 o
  -7   6  15        6.85      -41.55    144.79 o
  -6   6  15      169.54       16.23    146.74 o
  -5   6  15      429.20      313.61    157.78 o
  -4   6  15       40.05      202.58    152.58 o
  -3   6  15      233.33      233.74    159.73 o
  -2   6  15      263.42      255.82    156.48 o
  -8   7  15      103.83       18.18    150.64 o
  -7   7  15        2.95     -142.84    144.14 o
  -6   7  15      458.01      480.48    163.62 o
  -5   7  15      249.09       62.98    149.34 o
  -4   7  15      187.71      236.34    151.93 o
  -3   7  15      428.06      531.12    171.41 o
  -2   7  15        0.98      -36.36    149.99 o
  -8   8  15       21.53     -120.77    151.28 o
  -7   8  15      177.92       55.19    155.83 o
  -6   8  15      119.33      120.12    148.69 o
  -5   8  15      226.67       80.51    154.53 o
  -4   8  15       36.08        3.90    152.58 o
  -3   8  15       27.05       18.83    158.43 o
  -2   8  15      127.75       90.25    167.52 o
  -7   9  15      233.23      207.12    159.08 o
  -6   9  15      709.34      872.00    181.15 o
  -5   9  15       50.65      -96.10    148.04 o
  -4   9  15        3.49     -138.30    138.30 o
  -3   9  15      102.28      354.51    172.71 o
  -7  10  15       98.60       18.18    161.02 o
  -6  10  15       10.98      232.45    159.08 o
  -5  10  15       95.08      -67.53    157.78 o
  -4  10  15       52.10     -144.14    144.14 o
  -3  10  15       15.69     -139.60    151.93 o
  -6  11  15       12.60      -59.09    155.18 o
  -5  11  15      171.26       48.05    160.38 o
  -4  11  15      120.85       51.94    157.13 o
 
